# Supplementary material for: Meta-Analysis of Large-Scale Toxicogenomic Data Finds Neuronal Regeneration Related Protein and Cathepsin D to Be Novel Biomarkers of Drug-Induced Toxicity
Source: PLoS One. 2015 Sep 3;10(9):e0136698. doi: 10.1371/journal.pone.0136698 (PMC4559398; doi:10.1371/journal.pone.0136698)
Supplement: S2 Table — (XLSX) [file pone.0136698.s006.xlsx]

## Sheet: S2 Table
S2 Table. List of samples for meta-analysis.
Dataset	Repository	Accession Name (StudyID)	Sample Name
Training set	CEBS	001-00001-0021-000-5	CY3_1500MG_1-2-DICHLOROBENZENE_24H_RAT29_251186833677
Training set	CEBS	001-00001-0021-000-5	CY3_1500MG_1-2-DICHLOROBENZENE_24H_RAT30_251186830654
Training set	CEBS	001-00001-0021-000-5	CY3_1500MG_1-2-DICHLOROBENZENE_24H_RAT31_251186830656
Training set	CEBS	001-00001-0021-000-5	CY3_1500MG_1-2-DICHLOROBENZENE_24H_RAT32_251186834467
Training set	CEBS	001-00001-0021-000-5	CY3_1500MG_1-2-DICHLOROBENZENE_48H_RAT47_251186830782
Training set	CEBS	001-00001-0021-000-5	CY3_1500MG_1-2-DICHLOROBENZENE_48H_RAT48_251186830784
Training set	CEBS	001-00001-0021-000-5	CY3_1500MG_1-2-DICHLOROBENZENE_6H_RAT13_251186833580
Training set	CEBS	001-00001-0021-000-5	CY3_1500MG_1-2-DICHLOROBENZENE_6H_RAT14_251186830574
Training set	CEBS	001-00001-0021-000-5	CY3_1500MG_1-2-DICHLOROBENZENE_6H_RAT15_251186830701
Training set	CEBS	001-00001-0021-000-5	CY3_1500MG_1-2-DICHLOROBENZENE_6H_RAT16_251186830703
Training set	CEBS	001-00001-0021-000-5	CY3_150MG_1-2-DICHLOROBENZENE_24H_RAT25_251186831955
Training set	CEBS	001-00001-0021-000-5	CY3_150MG_1-2-DICHLOROBENZENE_24H_RAT26_251186832132
Training set	CEBS	001-00001-0021-000-5	CY3_150MG_1-2-DICHLOROBENZENE_24H_RAT27_251186833673
Training set	CEBS	001-00001-0021-000-5	CY3_150MG_1-2-DICHLOROBENZENE_24H_RAT28_251186833675
Training set	CEBS	001-00001-0021-000-5	CY3_150MG_1-2-DICHLOROBENZENE_48H_RAT41_251186834494
Training set	CEBS	001-00001-0021-000-5	CY3_150MG_1-2-DICHLOROBENZENE_48H_RAT42_251186830704
Training set	CEBS	001-00001-0021-000-5	CY3_150MG_1-2-DICHLOROBENZENE_48H_RAT43_251186833575
Training set	CEBS	001-00001-0021-000-5	CY3_150MG_1-2-DICHLOROBENZENE_48H_RAT44_251186830780
Training set	CEBS	001-00001-0021-000-5	CY3_150MG_1-2-DICHLOROBENZENE_6H_RAT10_251186830696
Training set	CEBS	001-00001-0021-000-5	CY3_150MG_1-2-DICHLOROBENZENE_6H_RAT11_251186830698
Training set	CEBS	001-00001-0021-000-5	CY3_150MG_1-2-DICHLOROBENZENE_6H_RAT12_251186831028
Training set	CEBS	001-00001-0021-000-5	CY3_150MG_1-2-DICHLOROBENZENE_6H_RAT9_251186833585
Training set	CEBS	001-00001-0021-000-5	CY3_15MG_1-2-DICHLOROBENZENE_24H_RAT21_251186833744
Training set	CEBS	001-00001-0021-000-5	CY3_15MG_1-2-DICHLOROBENZENE_24H_RAT22_251186832446
Training set	CEBS	001-00001-0021-000-5	CY3_15MG_1-2-DICHLOROBENZENE_24H_RAT23_251186830575
Training set	CEBS	001-00001-0021-000-5	CY3_15MG_1-2-DICHLOROBENZENE_24H_RAT24_251186831953
Training set	CEBS	001-00001-0021-000-5	CY3_15MG_1-2-DICHLOROBENZENE_48H_RAT37_251186834469
Training set	CEBS	001-00001-0021-000-5	CY3_15MG_1-2-DICHLOROBENZENE_48H_RAT38_251186834508
Training set	CEBS	001-00001-0021-000-5	CY3_15MG_1-2-DICHLOROBENZENE_48H_RAT39_251186834488
Training set	CEBS	001-00001-0021-000-5	CY3_15MG_1-2-DICHLOROBENZENE_48H_RAT40_251186834492
Training set	CEBS	001-00001-0021-000-5	CY3_15MG_1-2-DICHLOROBENZENE_6H_RAT5_251186830669
Training set	CEBS	001-00001-0021-000-5	CY3_15MG_1-2-DICHLOROBENZENE_6H_RAT6_251186830671
Training set	CEBS	001-00001-0021-000-5	CY3_15MG_1-2-DICHLOROBENZENE_6H_RAT7_251186833581
Training set	CEBS	001-00001-0021-000-5	CY3_15MG_1-2-DICHLOROBENZENE_6H_RAT8_251186833402
Training set	CEBS	001-00001-0021-000-5	CY5_1500MG_1-2-DICHLOROBENZENE_24H_RAT29_251186833676
Training set	CEBS	001-00001-0021-000-5	CY5_1500MG_1-2-DICHLOROBENZENE_24H_RAT30_251186830653
Training set	CEBS	001-00001-0021-000-5	CY5_1500MG_1-2-DICHLOROBENZENE_24H_RAT31_251186830655
Training set	CEBS	001-00001-0021-000-5	CY5_1500MG_1-2-DICHLOROBENZENE_24H_RAT32_251186830657
Training set	CEBS	001-00001-0021-000-5	CY5_1500MG_1-2-DICHLOROBENZENE_48H_RAT47_251186830781
Training set	CEBS	001-00001-0021-000-5	CY5_1500MG_1-2-DICHLOROBENZENE_48H_RAT48_251186830783
Training set	CEBS	001-00001-0021-000-5	CY5_1500MG_1-2-DICHLOROBENZENE_6H_RAT13_251186831030
Training set	CEBS	001-00001-0021-000-5	CY5_1500MG_1-2-DICHLOROBENZENE_6H_RAT14_251186831032
Training set	CEBS	001-00001-0021-000-5	CY5_1500MG_1-2-DICHLOROBENZENE_6H_RAT15_251186830700
Training set	CEBS	001-00001-0021-000-5	CY5_1500MG_1-2-DICHLOROBENZENE_6H_RAT16_251186830702
Training set	CEBS	001-00001-0021-000-5	CY5_150MG_1-2-DICHLOROBENZENE_24H_RAT25_251186831954
Training set	CEBS	001-00001-0021-000-5	CY5_150MG_1-2-DICHLOROBENZENE_24H_RAT26_251186831956
Training set	CEBS	001-00001-0021-000-5	CY5_150MG_1-2-DICHLOROBENZENE_24H_RAT27_251186823726
Training set	CEBS	001-00001-0021-000-5	CY5_150MG_1-2-DICHLOROBENZENE_24H_RAT28_251186833674
Training set	CEBS	001-00001-0021-000-5	CY5_150MG_1-2-DICHLOROBENZENE_48H_RAT41_251186834493
Training set	CEBS	001-00001-0021-000-5	CY5_150MG_1-2-DICHLOROBENZENE_48H_RAT42_251186830673
Training set	CEBS	001-00001-0021-000-5	CY5_150MG_1-2-DICHLOROBENZENE_48H_RAT43_251186833574
Training set	CEBS	001-00001-0021-000-5	CY5_150MG_1-2-DICHLOROBENZENE_48H_RAT44_251186833576
Training set	CEBS	001-00001-0021-000-5	CY5_150MG_1-2-DICHLOROBENZENE_6H_RAT10_251186833403
Training set	CEBS	001-00001-0021-000-5	CY5_150MG_1-2-DICHLOROBENZENE_6H_RAT11_251186833404
Training set	CEBS	001-00001-0021-000-5	CY5_150MG_1-2-DICHLOROBENZENE_6H_RAT12_251186833405
Training set	CEBS	001-00001-0021-000-5	CY5_150MG_1-2-DICHLOROBENZENE_6H_RAT9_251186833584
Training set	CEBS	001-00001-0021-000-5	CY5_15MG_1-2-DICHLOROBENZENE_24H_RAT21_251186833743
Training set	CEBS	001-00001-0021-000-5	CY5_15MG_1-2-DICHLOROBENZENE_24H_RAT22_251186832447
Training set	CEBS	001-00001-0021-000-5	CY5_15MG_1-2-DICHLOROBENZENE_24H_RAT23_251186833745
Training set	CEBS	001-00001-0021-000-5	CY5_15MG_1-2-DICHLOROBENZENE_24H_RAT24_251186833747
Training set	CEBS	001-00001-0021-000-5	CY5_15MG_1-2-DICHLOROBENZENE_48H_RAT37_251186832322
Training set	CEBS	001-00001-0021-000-5	CY5_15MG_1-2-DICHLOROBENZENE_48H_RAT38_251186834507
Training set	CEBS	001-00001-0021-000-5	CY5_15MG_1-2-DICHLOROBENZENE_48H_RAT39_251186832445
Training set	CEBS	001-00001-0021-000-5	CY5_15MG_1-2-DICHLOROBENZENE_48H_RAT40_251186834491
Training set	CEBS	001-00001-0021-000-5	CY5_15MG_1-2-DICHLOROBENZENE_6H_RAT5_251186830668
Training set	CEBS	001-00001-0021-000-5	CY5_15MG_1-2-DICHLOROBENZENE_6H_RAT6_251186830670
Training set	CEBS	001-00001-0021-000-5	CY5_15MG_1-2-DICHLOROBENZENE_6H_RAT7_251186830672
Training set	CEBS	001-00001-0021-000-5	CY5_15MG_1-2-DICHLOROBENZENE_6H_RAT8_251186833401
Training set	CEBS	001-00001-0022-000-6	CY3_1500MG_1-4_DICHLORBENZENE_24H_RAT29_251186834637
Training set	CEBS	001-00001-0022-000-6	CY3_1500MG_1-4_DICHLORBENZENE_24H_RAT30_251186834639
Training set	CEBS	001-00001-0022-000-6	CY3_1500MG_1-4_DICHLORBENZENE_24H_RAT31_251186834172
Training set	CEBS	001-00001-0022-000-6	CY3_1500MG_1-4_DICHLORBENZENE_24H_RAT32_251186833852
Training set	CEBS	001-00001-0022-000-6	CY3_1500MG_1-4_DICHLORBENZENE_48H_RAT45_251186834501
Training set	CEBS	001-00001-0022-000-6	CY3_1500MG_1-4_DICHLORBENZENE_48H_RAT46_251186834503
Training set	CEBS	001-00001-0022-000-6	CY3_1500MG_1-4_DICHLORBENZENE_48H_RAT47_251186834786
Training set	CEBS	001-00001-0022-000-6	CY3_1500MG_1-4_DICHLORBENZENE_48H_RAT48_251186834788
Training set	CEBS	001-00001-0022-000-6	CY3_1500MG_1-4_DICHLORBENZENE_6H_RAT13_251186834606
Training set	CEBS	001-00001-0022-000-6	CY3_1500MG_1-4_DICHLORBENZENE_6H_RAT14_251186834608
Training set	CEBS	001-00001-0022-000-6	CY3_1500MG_1-4_DICHLORBENZENE_6H_RAT15_251186833587
Training set	CEBS	001-00001-0022-000-6	CY3_1500MG_1-4_DICHLORBENZENE_6H_RAT16_251186833966
Training set	CEBS	001-00001-0022-000-6	CY3_150MG_1-4_DICHLORBENZENE_24H_RAT25_251186834618
Training set	CEBS	001-00001-0022-000-6	CY3_150MG_1-4_DICHLORBENZENE_24H_RAT26_251186834771
Training set	CEBS	001-00001-0022-000-6	CY3_150MG_1-4_DICHLORBENZENE_24H_RAT27_251186834403
Training set	CEBS	001-00001-0022-000-6	CY3_150MG_1-4_DICHLORBENZENE_24H_RAT28_251186834635
Training set	CEBS	001-00001-0022-000-6	CY3_150MG_1-4_DICHLORBENZENE_48H_RAT41_251186834738
Training set	CEBS	001-00001-0022-000-6	CY3_150MG_1-4_DICHLORBENZENE_48H_RAT42_251186834610
Training set	CEBS	001-00001-0022-000-6	CY3_150MG_1-4_DICHLORBENZENE_48H_RAT43_251186834612
Training set	CEBS	001-00001-0022-000-6	CY3_150MG_1-4_DICHLORBENZENE_48H_RAT44_251186834497
Training set	CEBS	001-00001-0022-000-6	CY3_150MG_1-4_DICHLORBENZENE_6H_RAT10_251186834278
Training set	CEBS	001-00001-0022-000-6	CY3_150MG_1-4_DICHLORBENZENE_6H_RAT11_251186834280
Training set	CEBS	001-00001-0022-000-6	CY3_150MG_1-4_DICHLORBENZENE_6H_RAT12_251186834604
Training set	CEBS	001-00001-0022-000-6	CY3_150MG_1-4_DICHLORBENZENE_6H_RAT9_251186834842
Training set	CEBS	001-00001-0022-000-6	CY3_15MG_1-4_DICHLORBENZENE_24H_RAT22_251186833589
Training set	CEBS	001-00001-0022-000-6	CY3_15MG_1-4_DICHLORBENZENE_24H_RAT23_251186834614
Training set	CEBS	001-00001-0022-000-6	CY3_15MG_1-4_DICHLORBENZENE_24H_RAT24_251186834616
Training set	CEBS	001-00001-0022-000-6	CY3_15MG_1-4_DICHLORBENZENE_48H_RAT37_251186834436
Training set	CEBS	001-00001-0022-000-6	CY3_15MG_1-4_DICHLORBENZENE_48H_RAT38_251186834438
Training set	CEBS	001-00001-0022-000-6	CY3_15MG_1-4_DICHLORBENZENE_48H_RAT39_251186834734
Training set	CEBS	001-00001-0022-000-6	CY3_15MG_1-4_DICHLORBENZENE_48H_RAT40_251186834736
Training set	CEBS	001-00001-0022-000-6	CY3_15MG_1-4_DICHLORBENZENE_6H_RAT5_251186834890
Training set	CEBS	001-00001-0022-000-6	CY3_15MG_1-4_DICHLORBENZENE_6H_RAT6_251186834892
Training set	CEBS	001-00001-0022-000-6	CY3_15MG_1-4_DICHLORBENZENE_6H_RAT7_251186834837
Training set	CEBS	001-00001-0022-000-6	CY3_15MG_1-4_DICHLORBENZENE_6H_RAT8_251186834840
Training set	CEBS	001-00001-0022-000-6	CY5_1500MG_1-4_DICHLORBENZENE_24H_RAT29_251186834636
Training set	CEBS	001-00001-0022-000-6	CY5_1500MG_1-4_DICHLORBENZENE_24H_RAT30_251186834638
Training set	CEBS	001-00001-0022-000-6	CY5_1500MG_1-4_DICHLORBENZENE_24H_RAT31_251186834171
Training set	CEBS	001-00001-0022-000-6	CY5_1500MG_1-4_DICHLORBENZENE_24H_RAT32_251186834173
Training set	CEBS	001-00001-0022-000-6	CY5_1500MG_1-4_DICHLORBENZENE_48H_RAT45_251186834500
Training set	CEBS	001-00001-0022-000-6	CY5_1500MG_1-4_DICHLORBENZENE_48H_RAT46_251186834502
Training set	CEBS	001-00001-0022-000-6	CY5_1500MG_1-4_DICHLORBENZENE_48H_RAT47_251186834785
Training set	CEBS	001-00001-0022-000-6	CY5_1500MG_1-4_DICHLORBENZENE_48H_RAT48_251186834787
Training set	CEBS	001-00001-0022-000-6	CY5_1500MG_1-4_DICHLORBENZENE_6H_RAT13_251186834605
Training set	CEBS	001-00001-0022-000-6	CY5_1500MG_1-4_DICHLORBENZENE_6H_RAT14_251186834607
Training set	CEBS	001-00001-0022-000-6	CY5_1500MG_1-4_DICHLORBENZENE_6H_RAT15_251186833963
Training set	CEBS	001-00001-0022-000-6	CY5_1500MG_1-4_DICHLORBENZENE_6H_RAT16_251186833965
Training set	CEBS	001-00001-0022-000-6	CY5_150MG_1-4_DICHLORBENZENE_24H_RAT25_251186834617
Training set	CEBS	001-00001-0022-000-6	CY5_150MG_1-4_DICHLORBENZENE_24H_RAT26_251186834770
Training set	CEBS	001-00001-0022-000-6	CY5_150MG_1-4_DICHLORBENZENE_24H_RAT27_251186834772
Training set	CEBS	001-00001-0022-000-6	CY5_150MG_1-4_DICHLORBENZENE_24H_RAT28_251186834774
Training set	CEBS	001-00001-0022-000-6	CY5_150MG_1-4_DICHLORBENZENE_48H_RAT41_251186834404
Training set	CEBS	001-00001-0022-000-6	CY5_150MG_1-4_DICHLORBENZENE_48H_RAT42_251186834609
Training set	CEBS	001-00001-0022-000-6	CY5_150MG_1-4_DICHLORBENZENE_48H_RAT43_251186834611
Training set	CEBS	001-00001-0022-000-6	CY5_150MG_1-4_DICHLORBENZENE_48H_RAT44_251186834613
Training set	CEBS	001-00001-0022-000-6	CY5_150MG_1-4_DICHLORBENZENE_6H_RAT10_251186834277
Training set	CEBS	001-00001-0022-000-6	CY5_150MG_1-4_DICHLORBENZENE_6H_RAT11_251186834279
Training set	CEBS	001-00001-0022-000-6	CY5_150MG_1-4_DICHLORBENZENE_6H_RAT12_251186834281
Training set	CEBS	001-00001-0022-000-6	CY5_150MG_1-4_DICHLORBENZENE_6H_RAT9_251186834841
Training set	CEBS	001-00001-0022-000-6	CY5_15MG_1-4_DICHLORBENZENE_24H_RAT21_251186833986
Training set	CEBS	001-00001-0022-000-6	CY5_15MG_1-4_DICHLORBENZENE_24H_RAT22_251186833988
Training set	CEBS	001-00001-0022-000-6	CY5_15MG_1-4_DICHLORBENZENE_24H_RAT23_251186833990
Training set	CEBS	001-00001-0022-000-6	CY5_15MG_1-4_DICHLORBENZENE_24H_RAT24_251186834615
Training set	CEBS	001-00001-0022-000-6	CY5_15MG_1-4_DICHLORBENZENE_48H_RAT37_251186834435
Training set	CEBS	001-00001-0022-000-6	CY5_15MG_1-4_DICHLORBENZENE_48H_RAT38_251186834437
Training set	CEBS	001-00001-0022-000-6	CY5_15MG_1-4_DICHLORBENZENE_48H_RAT39_251186834405
Training set	CEBS	001-00001-0022-000-6	CY5_15MG_1-4_DICHLORBENZENE_48H_RAT40_251186834735
Training set	CEBS	001-00001-0022-000-6	CY5_15MG_1-4_DICHLORBENZENE_6H_RAT5_251186834866
Training set	CEBS	001-00001-0022-000-6	CY5_15MG_1-4_DICHLORBENZENE_6H_RAT6_251186834891
Training set	CEBS	001-00001-0022-000-6	CY5_15MG_1-4_DICHLORBENZENE_6H_RAT7_251186834893
Training set	CEBS	001-00001-0022-000-6	CY5_15MG_1-4_DICHLORBENZENE_6H_RAT8_251186834839
Training set	CEBS	001-00001-0023-000-7	CY3_10MG_MONOCROTALINE_24H_RAT21_251186835024
Training set	CEBS	001-00001-0023-000-7	CY3_10MG_MONOCROTALINE_24H_RAT22_251186835026
Training set	CEBS	001-00001-0023-000-7	CY3_10MG_MONOCROTALINE_24H_RAT23_251186835028
Training set	CEBS	001-00001-0023-000-7	CY3_10MG_MONOCROTALINE_24H_RAT24_251186835045
Training set	CEBS	001-00001-0023-000-7	CY3_10MG_MONOCROTALINE_48H_RAT37_251186835972
Training set	CEBS	001-00001-0023-000-7	CY3_10MG_MONOCROTALINE_48H_RAT38_251186835709
Training set	CEBS	001-00001-0023-000-7	CY3_10MG_MONOCROTALINE_48H_RAT39_251186835711
Training set	CEBS	001-00001-0023-000-7	CY3_10MG_MONOCROTALINE_48H_RAT40_251186836181
Training set	CEBS	001-00001-0023-000-7	CY3_10MG_MONOCROTALINE_6H_RAT5_251186835920
Training set	CEBS	001-00001-0023-000-7	CY3_10MG_MONOCROTALINE_6H_RAT6_251186835922
Training set	CEBS	001-00001-0023-000-7	CY3_10MG_MONOCROTALINE_6H_RAT7_251186835994
Training set	CEBS	001-00001-0023-000-7	CY3_10MG_MONOCROTALINE_6H_RAT8_251186836116
Training set	CEBS	001-00001-0023-000-7	CY3_300MG_MONOCROTALINE_24H_RAT29_251186834715
Training set	CEBS	001-00001-0023-000-7	CY3_300MG_MONOCROTALINE_24H_RAT30_251186834717
Training set	CEBS	001-00001-0023-000-7	CY3_300MG_MONOCROTALINE_24H_RAT31_251186836118
Training set	CEBS	001-00001-0023-000-7	CY3_300MG_MONOCROTALINE_24H_RAT32_251186834930
Training set	CEBS	001-00001-0023-000-7	CY3_300MG_MONOCROTALINE_6H_RAT13_251186836117
Training set	CEBS	001-00001-0023-000-7	CY3_300MG_MONOCROTALINE_6H_RAT14_251186836006
Training set	CEBS	001-00001-0023-000-7	CY3_300MG_MONOCROTALINE_6H_RAT15_251186835990
Training set	CEBS	001-00001-0023-000-7	CY3_300MG_MONOCROTALINE_6H_RAT16_251186835992
Training set	CEBS	001-00001-0023-000-7	CY3_50MG_MONOCROTALINE_24H_RAT25_251186835047
Training set	CEBS	001-00001-0023-000-7	CY3_50MG_MONOCROTALINE_24H_RAT26_251186834430
Training set	CEBS	001-00001-0023-000-7	CY3_50MG_MONOCROTALINE_24H_RAT27_251186835971
Training set	CEBS	001-00001-0023-000-7	CY3_50MG_MONOCROTALINE_24H_RAT28_251186834434
Training set	CEBS	001-00001-0023-000-7	CY3_50MG_MONOCROTALINE_48H_RAT41_251186835680
Training set	CEBS	001-00001-0023-000-7	CY3_50MG_MONOCROTALINE_48H_RAT42_251186835682
Training set	CEBS	001-00001-0023-000-7	CY3_50MG_MONOCROTALINE_48H_RAT43_251186835993
Training set	CEBS	001-00001-0023-000-7	CY3_50MG_MONOCROTALINE_48H_RAT44_251186834406
Training set	CEBS	001-00001-0023-000-7	CY3_50MG_MONOCROTALINE_6H_RAT10_251186835645
Training set	CEBS	001-00001-0023-000-7	CY3_50MG_MONOCROTALINE_6H_RAT11_251186835647
Training set	CEBS	001-00001-0023-000-7	CY3_50MG_MONOCROTALINE_6H_RAT12_251186835802
Training set	CEBS	001-00001-0023-000-7	CY3_50MG_MONOCROTALINE_6H_RAT9_251186834221
Training set	CEBS	001-00001-0023-000-7	CY5_10MG_MONOCROTALINE_24H_RAT21_251186835025
Training set	CEBS	001-00001-0023-000-7	CY5_10MG_MONOCROTALINE_24H_RAT22_251186835027
Training set	CEBS	001-00001-0023-000-7	CY5_10MG_MONOCROTALINE_24H_RAT23_251186835044
Training set	CEBS	001-00001-0023-000-7	CY5_10MG_MONOCROTALINE_24H_RAT24_251186835046
Training set	CEBS	001-00001-0023-000-7	CY5_10MG_MONOCROTALINE_48H_RAT37_251186835973
Training set	CEBS	001-00001-0023-000-7	CY5_10MG_MONOCROTALINE_48H_RAT38_251186835710
Training set	CEBS	001-00001-0023-000-7	CY5_10MG_MONOCROTALINE_48H_RAT39_251186835712
Training set	CEBS	001-00001-0023-000-7	CY5_10MG_MONOCROTALINE_48H_RAT40_251186835679
Training set	CEBS	001-00001-0023-000-7	CY5_10MG_MONOCROTALINE_6H_RAT5_251186835921
Training set	CEBS	001-00001-0023-000-7	CY5_10MG_MONOCROTALINE_6H_RAT6_251186836013
Training set	CEBS	001-00001-0023-000-7	CY5_10MG_MONOCROTALINE_6H_RAT7_251186835995
Training set	CEBS	001-00001-0023-000-7	CY5_10MG_MONOCROTALINE_6H_RAT8_251186834220
Training set	CEBS	001-00001-0023-000-7	CY5_300MG_MONOCROTALINE_24H_RAT29_251186834716
Training set	CEBS	001-00001-0023-000-7	CY5_300MG_MONOCROTALINE_24H_RAT30_251186834718
Training set	CEBS	001-00001-0023-000-7	CY5_300MG_MONOCROTALINE_24H_RAT31_251186834929
Training set	CEBS	001-00001-0023-000-7	CY5_300MG_MONOCROTALINE_24H_RAT32_251186836180
Training set	CEBS	001-00001-0023-000-7	CY5_300MG_MONOCROTALINE_6H_RAT13_251186836005
Training set	CEBS	001-00001-0023-000-7	CY5_300MG_MONOCROTALINE_6H_RAT14_251186835989
Training set	CEBS	001-00001-0023-000-7	CY5_300MG_MONOCROTALINE_6H_RAT15_251186835991
Training set	CEBS	001-00001-0023-000-7	CY5_300MG_MONOCROTALINE_6H_RAT16_251186835970
Training set	CEBS	001-00001-0023-000-7	CY5_50MG_MONOCROTALINE_24H_RAT25_251186835048
Training set	CEBS	001-00001-0023-000-7	CY5_50MG_MONOCROTALINE_24H_RAT26_251186834431
Training set	CEBS	001-00001-0023-000-7	CY5_50MG_MONOCROTALINE_24H_RAT27_251186834433
Training set	CEBS	001-00001-0023-000-7	CY5_50MG_MONOCROTALINE_24H_RAT28_251186834714
Training set	CEBS	001-00001-0023-000-7	CY5_50MG_MONOCROTALINE_48H_RAT41_251186835681
Training set	CEBS	001-00001-0023-000-7	CY5_50MG_MONOCROTALINE_48H_RAT42_251186835683
Training set	CEBS	001-00001-0023-000-7	CY5_50MG_MONOCROTALINE_48H_RAT43_251186836000
Training set	CEBS	001-00001-0023-000-7	CY5_50MG_MONOCROTALINE_48H_RAT44_251186834407
Training set	CEBS	001-00001-0023-000-7	CY5_50MG_MONOCROTALINE_6H_RAT10_251186835646
Training set	CEBS	001-00001-0023-000-7	CY5_50MG_MONOCROTALINE_6H_RAT11_251186835648
Training set	CEBS	001-00001-0023-000-7	CY5_50MG_MONOCROTALINE_6H_RAT12_251186835803
Training set	CEBS	001-00001-0023-000-7	CY5_50MG_MONOCROTALINE_6H_RAT9_251186835644
Training set	CEBS	001-00001-0024-000-8	CY3_100MG_GALACTOSAMINE_24H_RAT25_251186835692
Training set	CEBS	001-00001-0024-000-8	CY3_100MG_GALACTOSAMINE_24H_RAT26_251186835810
Training set	CEBS	001-00001-0024-000-8	CY3_100MG_GALACTOSAMINE_24H_RAT27_251186835812
Training set	CEBS	001-00001-0024-000-8	CY3_100MG_GALACTOSAMINE_24H_RAT28_251186835754
Training set	CEBS	001-00001-0024-000-8	CY3_100MG_GALACTOSAMINE_48H_RAT41_251186836060
Training set	CEBS	001-00001-0024-000-8	CY3_100MG_GALACTOSAMINE_48H_RAT42_251186836062
Training set	CEBS	001-00001-0024-000-8	CY3_100MG_GALACTOSAMINE_48H_RAT43_251186834554
Training set	CEBS	001-00001-0024-000-8	CY3_100MG_GALACTOSAMINE_48H_RAT44_251186834556
Training set	CEBS	001-00001-0024-000-8	CY3_100MG_GALACTOSAMINE_6H_RAT11_251186836101
Training set	CEBS	001-00001-0024-000-8	CY3_100MG_GALACTOSAMINE_6H_RAT12_251186836103
Training set	CEBS	001-00001-0024-000-8	CY3_100MG_GALACTOSAMINE_6H_RAT9_251186836172
Training set	CEBS	001-00001-0024-000-8	CY3_25MG_GALACTOSAMINE_24H_RAT21_251186835664
Training set	CEBS	001-00001-0024-000-8	CY3_25MG_GALACTOSAMINE_24H_RAT22_251186835666
Training set	CEBS	001-00001-0024-000-8	CY3_25MG_GALACTOSAMINE_24H_RAT23_251186835668
Training set	CEBS	001-00001-0024-000-8	CY3_25MG_GALACTOSAMINE_24H_RAT24_251186835690
Training set	CEBS	001-00001-0024-000-8	CY3_25MG_GALACTOSAMINE_48H_RAT37_251186834591
Training set	CEBS	001-00001-0024-000-8	CY3_25MG_GALACTOSAMINE_48H_RAT38_251186835004
Training set	CEBS	001-00001-0024-000-8	CY3_25MG_GALACTOSAMINE_48H_RAT39_251186835006
Training set	CEBS	001-00001-0024-000-8	CY3_25MG_GALACTOSAMINE_48H_RAT40_251186835008
Training set	CEBS	001-00001-0024-000-8	CY3_25MG_GALACTOSAMINE_6H_RAT5_251186836223
Training set	CEBS	001-00001-0024-000-8	CY3_25MG_GALACTOSAMINE_6H_RAT6_251186836257
Training set	CEBS	001-00001-0024-000-8	CY3_25MG_GALACTOSAMINE_6H_RAT7_251186836259
Training set	CEBS	001-00001-0024-000-8	CY3_25MG_GALACTOSAMINE_6H_RAT8_251186836170
Training set	CEBS	001-00001-0024-000-8	CY3_400MG_GALACTOSAMINE_24H_RAT29_251186835756
Training set	CEBS	001-00001-0024-000-8	CY3_400MG_GALACTOSAMINE_24H_RAT30_251186835758
Training set	CEBS	001-00001-0024-000-8	CY3_400MG_GALACTOSAMINE_24H_RAT31_251186834360
Training set	CEBS	001-00001-0024-000-8	CY3_400MG_GALACTOSAMINE_24H_RAT32_251186834362
Training set	CEBS	001-00001-0024-000-8	CY3_400MG_GALACTOSAMINE_48H_RAT45_251186834558
Training set	CEBS	001-00001-0024-000-8	CY3_400MG_GALACTOSAMINE_48H_RAT46_251186834815
Training set	CEBS	001-00001-0024-000-8	CY3_400MG_GALACTOSAMINE_48H_RAT47_251186834818
Training set	CEBS	001-00001-0024-000-8	CY3_400MG_GALACTOSAMINE_48H_RAT48_251186835779
Training set	CEBS	001-00001-0024-000-8	CY3_400MG_GALACTOSAMINE_6H_RAT13_251186836145
Training set	CEBS	001-00001-0024-000-8	CY3_400MG_GALACTOSAMINE_6H_RAT14_251186836147
Training set	CEBS	001-00001-0024-000-8	CY3_400MG_GALACTOSAMINE_6H_RAT15_251186836064
Training set	CEBS	001-00001-0024-000-8	CY3_400MG_GALACTOSAMINE_6H_RAT16_251186836066
Training set	CEBS	001-00001-0024-000-8	CY5_100MG_GALACTOSAMINE_24H_RAT25_251186835691
Training set	CEBS	001-00001-0024-000-8	CY5_100MG_GALACTOSAMINE_24H_RAT26_251186835809
Training set	CEBS	001-00001-0024-000-8	CY5_100MG_GALACTOSAMINE_24H_RAT27_251186835811
Training set	CEBS	001-00001-0024-000-8	CY5_100MG_GALACTOSAMINE_24H_RAT28_251186835813
Training set	CEBS	001-00001-0024-000-8	CY5_100MG_GALACTOSAMINE_48H_RAT41_251186836057
Training set	CEBS	001-00001-0024-000-8	CY5_100MG_GALACTOSAMINE_48H_RAT42_251186836061
Training set	CEBS	001-00001-0024-000-8	CY5_100MG_GALACTOSAMINE_48H_RAT43_251186836063
Training set	CEBS	001-00001-0024-000-8	CY5_100MG_GALACTOSAMINE_48H_RAT44_251186834555
Training set	CEBS	001-00001-0024-000-8	CY5_100MG_GALACTOSAMINE_6H_RAT10_251186836173
Training set	CEBS	001-00001-0024-000-8	CY5_100MG_GALACTOSAMINE_6H_RAT11_251186836100
Training set	CEBS	001-00001-0024-000-8	CY5_100MG_GALACTOSAMINE_6H_RAT12_251186836102
Training set	CEBS	001-00001-0024-000-8	CY5_100MG_GALACTOSAMINE_6H_RAT9_251186836171
Training set	CEBS	001-00001-0024-000-8	CY5_25MG_GALACTOSAMINE_24H_RAT21_251186835983
Training set	CEBS	001-00001-0024-000-8	CY5_25MG_GALACTOSAMINE_24H_RAT22_251186835665
Training set	CEBS	001-00001-0024-000-8	CY5_25MG_GALACTOSAMINE_24H_RAT23_251186835667
Training set	CEBS	001-00001-0024-000-8	CY5_25MG_GALACTOSAMINE_24H_RAT24_251186835689
Training set	CEBS	001-00001-0024-000-8	CY5_25MG_GALACTOSAMINE_48H_RAT37_251186834363
Training set	CEBS	001-00001-0024-000-8	CY5_25MG_GALACTOSAMINE_48H_RAT38_251186834592
Training set	CEBS	001-00001-0024-000-8	CY5_25MG_GALACTOSAMINE_48H_RAT39_251186835005
Training set	CEBS	001-00001-0024-000-8	CY5_25MG_GALACTOSAMINE_48H_RAT40_251186835007
Training set	CEBS	001-00001-0024-000-8	CY5_25MG_GALACTOSAMINE_6H_RAT5_251186834041
Training set	CEBS	001-00001-0024-000-8	CY5_25MG_GALACTOSAMINE_6H_RAT6_251186836256
Training set	CEBS	001-00001-0024-000-8	CY5_25MG_GALACTOSAMINE_6H_RAT7_251186836258
Training set	CEBS	001-00001-0024-000-8	CY5_25MG_GALACTOSAMINE_6H_RAT8_251186836169
Training set	CEBS	001-00001-0024-000-8	CY5_400MG_GALACTOSAMINE_24H_RAT29_251186835755
Training set	CEBS	001-00001-0024-000-8	CY5_400MG_GALACTOSAMINE_24H_RAT30_251186835757
Training set	CEBS	001-00001-0024-000-8	CY5_400MG_GALACTOSAMINE_24H_RAT31_251186834359
Training set	CEBS	001-00001-0024-000-8	CY5_400MG_GALACTOSAMINE_24H_RAT32_251186834361
Training set	CEBS	001-00001-0024-000-8	CY5_400MG_GALACTOSAMINE_48H_RAT45_251186834557
Training set	CEBS	001-00001-0024-000-8	CY5_400MG_GALACTOSAMINE_48H_RAT46_251186834814
Training set	CEBS	001-00001-0024-000-8	CY5_400MG_GALACTOSAMINE_48H_RAT47_251186834816
Training set	CEBS	001-00001-0024-000-8	CY5_400MG_GALACTOSAMINE_48H_RAT48_251186834819
Training set	CEBS	001-00001-0024-000-8	CY5_400MG_GALACTOSAMINE_6H_RAT13_251186836144
Training set	CEBS	001-00001-0024-000-8	CY5_400MG_GALACTOSAMINE_6H_RAT14_251186836146
Training set	CEBS	001-00001-0024-000-8	CY5_400MG_GALACTOSAMINE_6H_RAT15_251186836148
Training set	CEBS	001-00001-0024-000-8	CY5_400MG_GALACTOSAMINE_6H_RAT16_251186836065
Training set	CEBS	001-00001-0025-000-9	CY3_10MG_DIQUAT_DIBROMIDE_24H_RAT43_251186834956
Training set	CEBS	001-00001-0025-000-9	CY3_10MG_DIQUAT_DIBROMIDE_24H_RAT44_251186834958
Training set	CEBS	001-00001-0025-000-9	CY3_10MG_DIQUAT_DIBROMIDE_24H_RAT45_251186835015
Training set	CEBS	001-00001-0025-000-9	CY3_10MG_DIQUAT_DIBROMIDE_24H_RAT46_251186835017
Training set	CEBS	001-00001-0025-000-9	CY3_10MG_DIQUAT_DIBROMIDE_24H_RAT47_251186833794
Training set	CEBS	001-00001-0025-000-9	CY3_10MG_DIQUAT_DIBROMIDE_24H_RAT48_251186833796
Training set	CEBS	001-00001-0025-000-9	CY3_10MG_DIQUAT_DIBROMIDE_48H_RAT73_251186834418
Training set	CEBS	001-00001-0025-000-9	CY3_10MG_DIQUAT_DIBROMIDE_48H_RAT74_251186835962
Training set	CEBS	001-00001-0025-000-9	CY3_10MG_DIQUAT_DIBROMIDE_48H_RAT75_251186835764
Training set	CEBS	001-00001-0025-000-9	CY3_10MG_DIQUAT_DIBROMIDE_48H_RAT76_251186835766
Training set	CEBS	001-00001-0025-000-9	CY3_10MG_DIQUAT_DIBROMIDE_48H_RAT77_251186836714
Training set	CEBS	001-00001-0025-000-9	CY3_10MG_DIQUAT_DIBROMIDE_48H_RAT78_251186836716
Training set	CEBS	001-00001-0025-000-9	CY3_10MG_DIQUAT_DIBROMIDE_6H_RAT13_251186836150
Training set	CEBS	001-00001-0025-000-9	CY3_10MG_DIQUAT_DIBROMIDE_6H_RAT14_251186836152
Training set	CEBS	001-00001-0025-000-9	CY3_10MG_DIQUAT_DIBROMIDE_6H_RAT15_251186834222
Training set	CEBS	001-00001-0025-000-9	CY3_10MG_DIQUAT_DIBROMIDE_6H_RAT16_251186834224
Training set	CEBS	001-00001-0025-000-9	CY3_10MG_DIQUAT_DIBROMIDE_6H_RAT17_251186834226
Training set	CEBS	001-00001-0025-000-9	CY3_20MG_DIQUAT_DIBROMIDE_24H_RAT49_251186834589
Training set	CEBS	001-00001-0025-000-9	CY3_20MG_DIQUAT_DIBROMIDE_24H_RAT50_251186834720
Training set	CEBS	001-00001-0025-000-9	CY3_20MG_DIQUAT_DIBROMIDE_24H_RAT51_251186834722
Training set	CEBS	001-00001-0025-000-9	CY3_20MG_DIQUAT_DIBROMIDE_24H_RAT52_251186835924
Training set	CEBS	001-00001-0025-000-9	CY3_20MG_DIQUAT_DIBROMIDE_24H_RAT53_251186835926
Training set	CEBS	001-00001-0025-000-9	CY3_20MG_DIQUAT_DIBROMIDE_24H_RAT54_251186835928
Training set	CEBS	001-00001-0025-000-9	CY3_20MG_DIQUAT_DIBROMIDE_48H_RAT79_251186836718
Training set	CEBS	001-00001-0025-000-9	CY3_20MG_DIQUAT_DIBROMIDE_48H_RAT80_251186836702
Training set	CEBS	001-00001-0025-000-9	CY3_20MG_DIQUAT_DIBROMIDE_48H_RAT81_251186836622
Training set	CEBS	001-00001-0025-000-9	CY3_20MG_DIQUAT_DIBROMIDE_48H_RAT82_251186836594
Training set	CEBS	001-00001-0025-000-9	CY3_20MG_DIQUAT_DIBROMIDE_48H_RAT83_251186836597
Training set	CEBS	001-00001-0025-000-9	CY3_20MG_DIQUAT_DIBROMIDE_48H_RAT84_251186834419
Training set	CEBS	001-00001-0025-000-9	CY3_20MG_DIQUAT_DIBROMIDE_6H_RAT19_251186834391
Training set	CEBS	001-00001-0025-000-9	CY3_20MG_DIQUAT_DIBROMIDE_6H_RAT20_251186834544
Training set	CEBS	001-00001-0025-000-9	CY3_20MG_DIQUAT_DIBROMIDE_6H_RAT21_251186834546
Training set	CEBS	001-00001-0025-000-9	CY3_20MG_DIQUAT_DIBROMIDE_6H_RAT22_251186834548
Training set	CEBS	001-00001-0025-000-9	CY3_20MG_DIQUAT_DIBROMIDE_6H_RAT23_251186835785
Training set	CEBS	001-00001-0025-000-9	CY3_25MG_DIQUAT_DIBROMIDE_24H_RAT55_251186835937
Training set	CEBS	001-00001-0025-000-9	CY3_25MG_DIQUAT_DIBROMIDE_24H_RAT56_251186835940
Training set	CEBS	001-00001-0025-000-9	CY3_25MG_DIQUAT_DIBROMIDE_24H_RAT57_251186834268
Training set	CEBS	001-00001-0025-000-9	CY3_25MG_DIQUAT_DIBROMIDE_24H_RAT58_251186836769
Training set	CEBS	001-00001-0025-000-9	CY3_25MG_DIQUAT_DIBROMIDE_24H_RAT59_251186835724
Training set	CEBS	001-00001-0025-000-9	CY3_25MG_DIQUAT_DIBROMIDE_24H_RAT60_251186835726
Training set	CEBS	001-00001-0025-000-9	CY3_25MG_DIQUAT_DIBROMIDE_48H_RAT85_251186835675
Training set	CEBS	001-00001-0025-000-9	CY3_25MG_DIQUAT_DIBROMIDE_48H_RAT86_251186834420
Training set	CEBS	001-00001-0025-000-9	CY3_25MG_DIQUAT_DIBROMIDE_48H_RAT87_251186835719
Training set	CEBS	001-00001-0025-000-9	CY3_25MG_DIQUAT_DIBROMIDE_48H_RAT88_251186836725
Training set	CEBS	001-00001-0025-000-9	CY3_25MG_DIQUAT_DIBROMIDE_48H_RAT89_251186836727
Training set	CEBS	001-00001-0025-000-9	CY3_25MG_DIQUAT_DIBROMIDE_48H_RAT90_251186836729
Training set	CEBS	001-00001-0025-000-9	CY3_25MG_DIQUAT_DIBROMIDE_6H_RAT25_251186835796
Training set	CEBS	001-00001-0025-000-9	CY3_25MG_DIQUAT_DIBROMIDE_6H_RAT26_251186835799
Training set	CEBS	001-00001-0025-000-9	CY3_25MG_DIQUAT_DIBROMIDE_6H_RAT27_251186835801
Training set	CEBS	001-00001-0025-000-9	CY3_25MG_DIQUAT_DIBROMIDE_6H_RAT28_251186835840
Training set	CEBS	001-00001-0025-000-9	CY3_25MG_DIQUAT_DIBROMIDE_6H_RAT29_251186835842
Training set	CEBS	001-00001-0025-000-9	CY3_25MG_DIQUAT_DIBROMIDE_6H_RAT30_251186835954
Training set	CEBS	001-00001-0025-000-9	CY3_5MG_DIQUAT_DIBROMIDE_24H_RAT37_251186835956
Training set	CEBS	001-00001-0025-000-9	CY3_5MG_DIQUAT_DIBROMIDE_24H_RAT38_251186835958
Training set	CEBS	001-00001-0025-000-9	CY3_5MG_DIQUAT_DIBROMIDE_24H_RAT39_251186833974
Training set	CEBS	001-00001-0025-000-9	CY3_5MG_DIQUAT_DIBROMIDE_24H_RAT40_251186834760
Training set	CEBS	001-00001-0025-000-9	CY3_5MG_DIQUAT_DIBROMIDE_24H_RAT41_251186834762
Training set	CEBS	001-00001-0025-000-9	CY3_5MG_DIQUAT_DIBROMIDE_24H_RAT42_251186834954
Training set	CEBS	001-00001-0025-000-9	CY3_5MG_DIQUAT_DIBROMIDE_48H_RAT67_251186835728
Training set	CEBS	001-00001-0025-000-9	CY3_5MG_DIQUAT_DIBROMIDE_48H_RAT68_251186835770
Training set	CEBS	001-00001-0025-000-9	CY3_5MG_DIQUAT_DIBROMIDE_48H_RAT69_251186835772
Training set	CEBS	001-00001-0025-000-9	CY3_5MG_DIQUAT_DIBROMIDE_48H_RAT70_251186835904
Training set	CEBS	001-00001-0025-000-9	CY3_5MG_DIQUAT_DIBROMIDE_48H_RAT71_251186835906
Training set	CEBS	001-00001-0025-000-9	CY3_5MG_DIQUAT_DIBROMIDE_48H_RAT72_251186835908
Training set	CEBS	001-00001-0025-000-9	CY3_5MG_DIQUAT_DIBROMIDE_6H_RAT10_251186835780
Training set	CEBS	001-00001-0025-000-9	CY3_5MG_DIQUAT_DIBROMIDE_6H_RAT11_251186835782
Training set	CEBS	001-00001-0025-000-9	CY3_5MG_DIQUAT_DIBROMIDE_6H_RAT12_251186834043
Training set	CEBS	001-00001-0025-000-9	CY3_5MG_DIQUAT_DIBROMIDE_6H_RAT7_251186834594
Training set	CEBS	001-00001-0025-000-9	CY3_5MG_DIQUAT_DIBROMIDE_6H_RAT8_251186834282
Training set	CEBS	001-00001-0025-000-9	CY3_5MG_DIQUAT_DIBROMIDE_6H_RAT9_251186834284
Training set	CEBS	001-00001-0025-000-9	CY5_10MG_DIQUAT_DIBROMIDE_24H_RAT43_251186834955
Training set	CEBS	001-00001-0025-000-9	CY5_10MG_DIQUAT_DIBROMIDE_24H_RAT44_251186834957
Training set	CEBS	001-00001-0025-000-9	CY5_10MG_DIQUAT_DIBROMIDE_24H_RAT45_251186835014
Training set	CEBS	001-00001-0025-000-9	CY5_10MG_DIQUAT_DIBROMIDE_24H_RAT46_251186835016
Training set	CEBS	001-00001-0025-000-9	CY5_10MG_DIQUAT_DIBROMIDE_24H_RAT47_251186835018
Training set	CEBS	001-00001-0025-000-9	CY5_10MG_DIQUAT_DIBROMIDE_24H_RAT48_251186833795
Training set	CEBS	001-00001-0025-000-9	CY5_10MG_DIQUAT_DIBROMIDE_48H_RAT73_251186835959
Training set	CEBS	001-00001-0025-000-9	CY5_10MG_DIQUAT_DIBROMIDE_48H_RAT74_251186835961
Training set	CEBS	001-00001-0025-000-9	CY5_10MG_DIQUAT_DIBROMIDE_48H_RAT75_251186835963
Training set	CEBS	001-00001-0025-000-9	CY5_10MG_DIQUAT_DIBROMIDE_48H_RAT76_251186835765
Training set	CEBS	001-00001-0025-000-9	CY5_10MG_DIQUAT_DIBROMIDE_48H_RAT77_251186835767
Training set	CEBS	001-00001-0025-000-9	CY5_10MG_DIQUAT_DIBROMIDE_48H_RAT78_251186836715
Training set	CEBS	001-00001-0025-000-9	CY5_10MG_DIQUAT_DIBROMIDE_6H_RAT13_251186836149
Training set	CEBS	001-00001-0025-000-9	CY5_10MG_DIQUAT_DIBROMIDE_6H_RAT14_251186836151
Training set	CEBS	001-00001-0025-000-9	CY5_10MG_DIQUAT_DIBROMIDE_6H_RAT15_251186836153
Training set	CEBS	001-00001-0025-000-9	CY5_10MG_DIQUAT_DIBROMIDE_6H_RAT16_251186834223
Training set	CEBS	001-00001-0025-000-9	CY5_10MG_DIQUAT_DIBROMIDE_6H_RAT17_251186834225
Training set	CEBS	001-00001-0025-000-9	CY5_10MG_DIQUAT_DIBROMIDE_6H_RAT18_251186834388
Training set	CEBS	001-00001-0025-000-9	CY5_20MG_DIQUAT_DIBROMIDE_24H_RAT49_251186834588
Training set	CEBS	001-00001-0025-000-9	CY5_20MG_DIQUAT_DIBROMIDE_24H_RAT50_251186834590
Training set	CEBS	001-00001-0025-000-9	CY5_20MG_DIQUAT_DIBROMIDE_24H_RAT51_251186834721
Training set	CEBS	001-00001-0025-000-9	CY5_20MG_DIQUAT_DIBROMIDE_24H_RAT52_251186834723
Training set	CEBS	001-00001-0025-000-9	CY5_20MG_DIQUAT_DIBROMIDE_24H_RAT53_251186835925
Training set	CEBS	001-00001-0025-000-9	CY5_20MG_DIQUAT_DIBROMIDE_24H_RAT54_251186834265
Training set	CEBS	001-00001-0025-000-9	CY5_20MG_DIQUAT_DIBROMIDE_48H_RAT79_251186836717
Training set	CEBS	001-00001-0025-000-9	CY5_20MG_DIQUAT_DIBROMIDE_48H_RAT80_251186836701
Training set	CEBS	001-00001-0025-000-9	CY5_20MG_DIQUAT_DIBROMIDE_48H_RAT81_251186836703
Training set	CEBS	001-00001-0025-000-9	CY5_20MG_DIQUAT_DIBROMIDE_48H_RAT82_251186836623
Training set	CEBS	001-00001-0025-000-9	CY5_20MG_DIQUAT_DIBROMIDE_48H_RAT83_251186836595
Training set	CEBS	001-00001-0025-000-9	CY5_20MG_DIQUAT_DIBROMIDE_48H_RAT84_251186836598
Training set	CEBS	001-00001-0025-000-9	CY5_20MG_DIQUAT_DIBROMIDE_6H_RAT19_251186834390
Training set	CEBS	001-00001-0025-000-9	CY5_20MG_DIQUAT_DIBROMIDE_6H_RAT20_251186834392
Training set	CEBS	001-00001-0025-000-9	CY5_20MG_DIQUAT_DIBROMIDE_6H_RAT21_251186834545
Training set	CEBS	001-00001-0025-000-9	CY5_20MG_DIQUAT_DIBROMIDE_6H_RAT22_251186834547
Training set	CEBS	001-00001-0025-000-9	CY5_20MG_DIQUAT_DIBROMIDE_6H_RAT23_251186835784
Training set	CEBS	001-00001-0025-000-9	CY5_20MG_DIQUAT_DIBROMIDE_6H_RAT24_251186835786
Training set	CEBS	001-00001-0025-000-9	CY5_25MG_DIQUAT_DIBROMIDE_24H_RAT55_251186835936
Training set	CEBS	001-00001-0025-000-9	CY5_25MG_DIQUAT_DIBROMIDE_24H_RAT56_251186835939
Training set	CEBS	001-00001-0025-000-9	CY5_25MG_DIQUAT_DIBROMIDE_24H_RAT57_251186835654
Training set	CEBS	001-00001-0025-000-9	CY5_25MG_DIQUAT_DIBROMIDE_24H_RAT58_251186834801
Training set	CEBS	001-00001-0025-000-9	CY5_25MG_DIQUAT_DIBROMIDE_24H_RAT59_251186834227
Training set	CEBS	001-00001-0025-000-9	CY5_25MG_DIQUAT_DIBROMIDE_24H_RAT60_251186835725
Training set	CEBS	001-00001-0025-000-9	CY5_25MG_DIQUAT_DIBROMIDE_48H_RAT85_251186835674
Training set	CEBS	001-00001-0025-000-9	CY5_25MG_DIQUAT_DIBROMIDE_48H_RAT86_251186835676
Training set	CEBS	001-00001-0025-000-9	CY5_25MG_DIQUAT_DIBROMIDE_48H_RAT87_251186835678
Training set	CEBS	001-00001-0025-000-9	CY5_25MG_DIQUAT_DIBROMIDE_48H_RAT88_251186836724
Training set	CEBS	001-00001-0025-000-9	CY5_25MG_DIQUAT_DIBROMIDE_48H_RAT89_251186836726
Training set	CEBS	001-00001-0025-000-9	CY5_25MG_DIQUAT_DIBROMIDE_48H_RAT90_251186836728
Training set	CEBS	001-00001-0025-000-9	CY5_25MG_DIQUAT_DIBROMIDE_6H_RAT25_251186835788
Training set	CEBS	001-00001-0025-000-9	CY5_25MG_DIQUAT_DIBROMIDE_6H_RAT26_251186835797
Training set	CEBS	001-00001-0025-000-9	CY5_25MG_DIQUAT_DIBROMIDE_6H_RAT27_251186835800
Training set	CEBS	001-00001-0025-000-9	CY5_25MG_DIQUAT_DIBROMIDE_6H_RAT28_251186835839
Training set	CEBS	001-00001-0025-000-9	CY5_25MG_DIQUAT_DIBROMIDE_6H_RAT29_251186835841
Training set	CEBS	001-00001-0025-000-9	CY5_25MG_DIQUAT_DIBROMIDE_6H_RAT30_251186835843
Training set	CEBS	001-00001-0025-000-9	CY5_5MG_DIQUAT_DIBROMIDE_24H_RAT37_251186835955
Training set	CEBS	001-00001-0025-000-9	CY5_5MG_DIQUAT_DIBROMIDE_24H_RAT38_251186835957
Training set	CEBS	001-00001-0025-000-9	CY5_5MG_DIQUAT_DIBROMIDE_24H_RAT39_251186835795
Training set	CEBS	001-00001-0025-000-9	CY5_5MG_DIQUAT_DIBROMIDE_24H_RAT40_251186834758
Training set	CEBS	001-00001-0025-000-9	CY5_5MG_DIQUAT_DIBROMIDE_24H_RAT41_251186834761
Training set	CEBS	001-00001-0025-000-9	CY5_5MG_DIQUAT_DIBROMIDE_24H_RAT42_251186834763
Training set	CEBS	001-00001-0025-000-9	CY5_5MG_DIQUAT_DIBROMIDE_48H_RAT67_251186834270
Training set	CEBS	001-00001-0025-000-9	CY5_5MG_DIQUAT_DIBROMIDE_48H_RAT68_251186835769
Training set	CEBS	001-00001-0025-000-9	CY5_5MG_DIQUAT_DIBROMIDE_48H_RAT69_251186835771
Training set	CEBS	001-00001-0025-000-9	CY5_5MG_DIQUAT_DIBROMIDE_48H_RAT70_251186835773
Training set	CEBS	001-00001-0025-000-9	CY5_5MG_DIQUAT_DIBROMIDE_48H_RAT71_251186835905
Training set	CEBS	001-00001-0025-000-9	CY5_5MG_DIQUAT_DIBROMIDE_48H_RAT72_251186835907
Training set	CEBS	001-00001-0025-000-9	CY5_5MG_DIQUAT_DIBROMIDE_6H_RAT10_251186834285
Training set	CEBS	001-00001-0025-000-9	CY5_5MG_DIQUAT_DIBROMIDE_6H_RAT11_251186835781
Training set	CEBS	001-00001-0025-000-9	CY5_5MG_DIQUAT_DIBROMIDE_6H_RAT12_251186834042
Training set	CEBS	001-00001-0025-000-9	CY5_5MG_DIQUAT_DIBROMIDE_6H_RAT7_251186834593
Training set	CEBS	001-00001-0025-000-9	CY5_5MG_DIQUAT_DIBROMIDE_6H_RAT8_251186834595
Training set	CEBS	001-00001-0025-000-9	CY5_5MG_DIQUAT_DIBROMIDE_6H_RAT9_251186834283
Training set	CEBS	001-00001-0026-000-0	CY3_10MG_N-NITROSOMORPHOLINE_24H_RAT21_251186834464
Training set	CEBS	001-00001-0026-000-0	CY3_10MG_N-NITROSOMORPHOLINE_24H_RAT22_251186836115
Training set	CEBS	001-00001-0026-000-0	CY3_10MG_N-NITROSOMORPHOLINE_24H_RAT23_251186834306
Training set	CEBS	001-00001-0026-000-0	CY3_10MG_N-NITROSOMORPHOLINE_24H_RAT24_251186834308
Training set	CEBS	001-00001-0026-000-0	CY3_10MG_N-NITROSOMORPHOLINE_48H_RAT37_251186833578
Training set	CEBS	001-00001-0026-000-0	CY3_10MG_N-NITROSOMORPHOLINE_48H_RAT38_251186833853
Training set	CEBS	001-00001-0026-000-0	CY3_10MG_N-NITROSOMORPHOLINE_48H_RAT39_251186834821
Training set	CEBS	001-00001-0026-000-0	CY3_10MG_N-NITROSOMORPHOLINE_48H_RAT40_251186834823
Training set	CEBS	001-00001-0026-000-0	CY3_10MG_N-NITROSOMORPHOLINE_6H_RAT5_251186833316
Training set	CEBS	001-00001-0026-000-0	CY3_10MG_N-NITROSOMORPHOLINE_6H_RAT6_251186835097
Training set	CEBS	001-00001-0026-000-0	CY3_10MG_N-NITROSOMORPHOLINE_6H_RAT7_251186833309
Training set	CEBS	001-00001-0026-000-0	CY3_10MG_N-NITROSOMORPHOLINE_6H_RAT8_251186833365
Training set	CEBS	001-00001-0026-000-0	CY3_300MG_N-NITROSOMORPHOLINE_24H_RAT29_251186834386
Training set	CEBS	001-00001-0026-000-0	CY3_300MG_N-NITROSOMORPHOLINE_24H_RAT30_251186834789
Training set	CEBS	001-00001-0026-000-0	CY3_300MG_N-NITROSOMORPHOLINE_24H_RAT31_251186833318
Training set	CEBS	001-00001-0026-000-0	CY3_300MG_N-NITROSOMORPHOLINE_24H_RAT32_251186833320
Training set	CEBS	001-00001-0026-000-0	CY3_300MG_N-NITROSOMORPHOLINE_48H_RAT45_251186836036
Training set	CEBS	001-00001-0026-000-0	CY3_300MG_N-NITROSOMORPHOLINE_48H_RAT46_251186835900
Training set	CEBS	001-00001-0026-000-0	CY3_300MG_N-NITROSOMORPHOLINE_48H_RAT47_251186835902
Training set	CEBS	001-00001-0026-000-0	CY3_300MG_N-NITROSOMORPHOLINE_48H_RAT48_251186835918
Training set	CEBS	001-00001-0026-000-0	CY3_300MG_N-NITROSOMORPHOLINE_6H_RAT13_251186833723
Training set	CEBS	001-00001-0026-000-0	CY3_300MG_N-NITROSOMORPHOLINE_6H_RAT14_251186833634
Training set	CEBS	001-00001-0026-000-0	CY3_300MG_N-NITROSOMORPHOLINE_6H_RAT15_251186833672
Training set	CEBS	001-00001-0026-000-0	CY3_300MG_N-NITROSOMORPHOLINE_6H_RAT16_251186834486
Training set	CEBS	001-00001-0026-000-0	CY3_50MG_N-NITROSOMORPHOLINE_24H_RAT25_251186835049
Training set	CEBS	001-00001-0026-000-0	CY3_50MG_N-NITROSOMORPHOLINE_24H_RAT26_251186835051
Training set	CEBS	001-00001-0026-000-0	CY3_50MG_N-NITROSOMORPHOLINE_24H_RAT27_251186835053
Training set	CEBS	001-00001-0026-000-0	CY3_50MG_N-NITROSOMORPHOLINE_24H_RAT28_251186834384
Training set	CEBS	001-00001-0026-000-0	CY3_50MG_N-NITROSOMORPHOLINE_48H_RAT41_251186835894
Training set	CEBS	001-00001-0026-000-0	CY3_50MG_N-NITROSOMORPHOLINE_48H_RAT42_251186835896
Training set	CEBS	001-00001-0026-000-0	CY3_50MG_N-NITROSOMORPHOLINE_48H_RAT43_251186836025
Training set	CEBS	001-00001-0026-000-0	CY3_50MG_N-NITROSOMORPHOLINE_48H_RAT44_251186836030
Training set	CEBS	001-00001-0026-000-0	CY3_50MG_N-NITROSOMORPHOLINE_6H_RAT10_251186833717
Training set	CEBS	001-00001-0026-000-0	CY3_50MG_N-NITROSOMORPHOLINE_6H_RAT11_251186835098
Training set	CEBS	001-00001-0026-000-0	CY3_50MG_N-NITROSOMORPHOLINE_6H_RAT12_251186836114
Training set	CEBS	001-00001-0026-000-0	CY3_50MG_N-NITROSOMORPHOLINE_6H_RAT9_251186833679
Training set	CEBS	001-00001-0026-000-0	CY5_10MG_N-NITROSOMORPHOLINE_24H_RAT21_251186834465
Training set	CEBS	001-00001-0026-000-0	CY5_10MG_N-NITROSOMORPHOLINE_24H_RAT22_251186834305
Training set	CEBS	001-00001-0026-000-0	CY5_10MG_N-NITROSOMORPHOLINE_24H_RAT23_251186834307
Training set	CEBS	001-00001-0026-000-0	CY5_10MG_N-NITROSOMORPHOLINE_24H_RAT24_251186834514
Training set	CEBS	001-00001-0026-000-0	CY5_10MG_N-NITROSOMORPHOLINE_48H_RAT37_251186833579
Training set	CEBS	001-00001-0026-000-0	CY5_10MG_N-NITROSOMORPHOLINE_48H_RAT38_251186834820
Training set	CEBS	001-00001-0026-000-0	CY5_10MG_N-NITROSOMORPHOLINE_48H_RAT39_251186834822
Training set	CEBS	001-00001-0026-000-0	CY5_10MG_N-NITROSOMORPHOLINE_48H_RAT40_251186835923
Training set	CEBS	001-00001-0026-000-0	CY5_10MG_N-NITROSOMORPHOLINE_6H_RAT5_251186833317
Training set	CEBS	001-00001-0026-000-0	CY5_10MG_N-NITROSOMORPHOLINE_6H_RAT6_251186833308
Training set	CEBS	001-00001-0026-000-0	CY5_10MG_N-NITROSOMORPHOLINE_6H_RAT7_251186833310
Training set	CEBS	001-00001-0026-000-0	CY5_10MG_N-NITROSOMORPHOLINE_6H_RAT8_251186833678
Training set	CEBS	001-00001-0026-000-0	CY5_300MG_N-NITROSOMORPHOLINE_24H_RAT29_251186834387
Training set	CEBS	001-00001-0026-000-0	CY5_300MG_N-NITROSOMORPHOLINE_24H_RAT30_251186833445
Training set	CEBS	001-00001-0026-000-0	CY5_300MG_N-NITROSOMORPHOLINE_24H_RAT31_251186833319
Training set	CEBS	001-00001-0026-000-0	CY5_300MG_N-NITROSOMORPHOLINE_24H_RAT32_251186833967
Training set	CEBS	001-00001-0026-000-0	CY5_300MG_N-NITROSOMORPHOLINE_48H_RAT45_251186835899
Training set	CEBS	001-00001-0026-000-0	CY5_300MG_N-NITROSOMORPHOLINE_48H_RAT46_251186835901
Training set	CEBS	001-00001-0026-000-0	CY5_300MG_N-NITROSOMORPHOLINE_48H_RAT47_251186835903
Training set	CEBS	001-00001-0026-000-0	CY5_300MG_N-NITROSOMORPHOLINE_48H_RAT48_251186835919
Training set	CEBS	001-00001-0026-000-0	CY5_300MG_N-NITROSOMORPHOLINE_6H_RAT13_251186833633
Training set	CEBS	001-00001-0026-000-0	CY5_300MG_N-NITROSOMORPHOLINE_6H_RAT14_251186833671
Training set	CEBS	001-00001-0026-000-0	CY5_300MG_N-NITROSOMORPHOLINE_6H_RAT15_251186833364
Training set	CEBS	001-00001-0026-000-0	CY5_300MG_N-NITROSOMORPHOLINE_6H_RAT16_251186834487
Training set	CEBS	001-00001-0026-000-0	CY5_50MG_N-NITROSOMORPHOLINE_24H_RAT25_251186835050
Training set	CEBS	001-00001-0026-000-0	CY5_50MG_N-NITROSOMORPHOLINE_24H_RAT26_251186835052
Training set	CEBS	001-00001-0026-000-0	CY5_50MG_N-NITROSOMORPHOLINE_24H_RAT27_251186834383
Training set	CEBS	001-00001-0026-000-0	CY5_50MG_N-NITROSOMORPHOLINE_24H_RAT28_251186834385
Training set	CEBS	001-00001-0026-000-0	CY5_50MG_N-NITROSOMORPHOLINE_48H_RAT41_251186835895
Training set	CEBS	001-00001-0026-000-0	CY5_50MG_N-NITROSOMORPHOLINE_48H_RAT42_251186835897
Training set	CEBS	001-00001-0026-000-0	CY5_50MG_N-NITROSOMORPHOLINE_48H_RAT43_251186836026
Training set	CEBS	001-00001-0026-000-0	CY5_50MG_N-NITROSOMORPHOLINE_48H_RAT44_251186836034
Training set	CEBS	001-00001-0026-000-0	CY5_50MG_N-NITROSOMORPHOLINE_6H_RAT10_251186833718
Training set	CEBS	001-00001-0026-000-0	CY5_50MG_N-NITROSOMORPHOLINE_6H_RAT11_251186833720
Training set	CEBS	001-00001-0026-000-0	CY5_50MG_N-NITROSOMORPHOLINE_6H_RAT12_251186833722
Training set	CEBS	001-00001-0026-000-0	CY5_50MG_N-NITROSOMORPHOLINE_6H_RAT9_251186833716
Training set	CEBS	001-00001-0028-000-2	CY3_250MG_BROMOBENZENE_24H_RAT29_251186832279
Training set	CEBS	001-00001-0028-000-2	CY3_250MG_BROMOBENZENE_24H_RAT30_251186831074
Training set	CEBS	001-00001-0028-000-2	CY3_250MG_BROMOBENZENE_24H_RAT31_251186832161
Training set	CEBS	001-00001-0028-000-2	CY3_250MG_BROMOBENZENE_24H_RAT32_251186832163
Training set	CEBS	001-00001-0028-000-2	CY3_250MG_BROMOBENZENE_48H_RAT45_251186832209
Training set	CEBS	001-00001-0028-000-2	CY3_250MG_BROMOBENZENE_48H_RAT46_251186832281
Training set	CEBS	001-00001-0028-000-2	CY3_250MG_BROMOBENZENE_48H_RAT47_251186832283
Training set	CEBS	001-00001-0028-000-2	CY3_250MG_BROMOBENZENE_48H_RAT48_251186832193
Training set	CEBS	001-00001-0028-000-2	CY3_250MG_BROMOBENZENE_6H_RAT13_251186831272
Training set	CEBS	001-00001-0028-000-2	CY3_250MG_BROMOBENZENE_6H_RAT14_251186831287
Training set	CEBS	001-00001-0028-000-2	CY3_250MG_BROMOBENZENE_6H_RAT15_251186831290
Training set	CEBS	001-00001-0028-000-2	CY3_250MG_BROMOBENZENE_6H_RAT16_251186831292
Training set	CEBS	001-00001-0028-000-2	CY3_25MG_BROMOBENZENE_24H_RAT21_251186831306
Training set	CEBS	001-00001-0028-000-2	CY3_25MG_BROMOBENZENE_24H_RAT22_251186831321
Training set	CEBS	001-00001-0028-000-2	CY3_25MG_BROMOBENZENE_24H_RAT23_251186831323
Training set	CEBS	001-00001-0028-000-2	CY3_25MG_BROMOBENZENE_24H_RAT24_251186832136
Training set	CEBS	001-00001-0028-000-2	CY3_25MG_BROMOBENZENE_48H_RAT37_251186832165
Training set	CEBS	001-00001-0028-000-2	CY3_25MG_BROMOBENZENE_48H_RAT38_251186832070
Training set	CEBS	001-00001-0028-000-2	CY3_25MG_BROMOBENZENE_48H_RAT39_251186832072
Training set	CEBS	001-00001-0028-000-2	CY3_25MG_BROMOBENZENE_48H_RAT40_251186832074
Training set	CEBS	001-00001-0028-000-2	CY3_25MG_BROMOBENZENE_6H_RAT5_251186831740
Training set	CEBS	001-00001-0028-000-2	CY3_25MG_BROMOBENZENE_6H_RAT6_251186831742
Training set	CEBS	001-00001-0028-000-2	CY3_25MG_BROMOBENZENE_6H_RAT7_251186831744
Training set	CEBS	001-00001-0028-000-2	CY3_25MG_BROMOBENZENE_6H_RAT8_251186831981
Training set	CEBS	001-00001-0028-000-2	CY3_75MG_BROMOBENZENE_24H_RAT25_251186832138
Training set	CEBS	001-00001-0028-000-2	CY3_75MG_BROMOBENZENE_24H_RAT26_251186832210
Training set	CEBS	001-00001-0028-000-2	CY3_75MG_BROMOBENZENE_24H_RAT27_251186831087
Training set	CEBS	001-00001-0028-000-2	CY3_75MG_BROMOBENZENE_24H_RAT28_251186832214
Training set	CEBS	001-00001-0028-000-2	CY3_75MG_BROMOBENZENE_48H_RAT41_251186832171
Training set	CEBS	001-00001-0028-000-2	CY3_75MG_BROMOBENZENE_48H_RAT42_251186832173
Training set	CEBS	001-00001-0028-000-2	CY3_75MG_BROMOBENZENE_48H_RAT43_251186831077
Training set	CEBS	001-00001-0028-000-2	CY3_75MG_BROMOBENZENE_48H_RAT44_251186832207
Training set	CEBS	001-00001-0028-000-2	CY3_75MG_BROMOBENZENE_6H_RAT10_251186831553
Training set	CEBS	001-00001-0028-000-2	CY3_75MG_BROMOBENZENE_6H_RAT11_251186831555
Training set	CEBS	001-00001-0028-000-2	CY3_75MG_BROMOBENZENE_6H_RAT12_251186831611
Training set	CEBS	001-00001-0028-000-2	CY3_75MG_BROMOBENZENE_6H_RAT9_251186831983
Training set	CEBS	001-00001-0028-000-2	CY5_250MG_BROMOBENZENE_24H_RAT29_251186832220
Training set	CEBS	001-00001-0028-000-2	CY5_250MG_BROMOBENZENE_24H_RAT30_251186832222
Training set	CEBS	001-00001-0028-000-2	CY5_250MG_BROMOBENZENE_24H_RAT31_251186832162
Training set	CEBS	001-00001-0028-000-2	CY5_250MG_BROMOBENZENE_24H_RAT32_251186832164
Training set	CEBS	001-00001-0028-000-2	CY5_250MG_BROMOBENZENE_48H_RAT45_251186832280
Training set	CEBS	001-00001-0028-000-2	CY5_250MG_BROMOBENZENE_48H_RAT46_251186832282
Training set	CEBS	001-00001-0028-000-2	CY5_250MG_BROMOBENZENE_48H_RAT47_251186832284
Training set	CEBS	001-00001-0028-000-2	CY5_250MG_BROMOBENZENE_48H_RAT48_251186832194
Training set	CEBS	001-00001-0028-000-2	CY5_250MG_BROMOBENZENE_6H_RAT13_251186831274
Training set	CEBS	001-00001-0028-000-2	CY5_250MG_BROMOBENZENE_6H_RAT14_251186831288
Training set	CEBS	001-00001-0028-000-2	CY5_250MG_BROMOBENZENE_6H_RAT15_251186831291
Training set	CEBS	001-00001-0028-000-2	CY5_250MG_BROMOBENZENE_6H_RAT16_251186831293
Training set	CEBS	001-00001-0028-000-2	CY5_25MG_BROMOBENZENE_24H_RAT21_251186831307
Training set	CEBS	001-00001-0028-000-2	CY5_25MG_BROMOBENZENE_24H_RAT22_251186831076
Training set	CEBS	001-00001-0028-000-2	CY5_25MG_BROMOBENZENE_24H_RAT23_251186831324
Training set	CEBS	001-00001-0028-000-2	CY5_25MG_BROMOBENZENE_24H_RAT24_251186832137
Training set	CEBS	001-00001-0028-000-2	CY5_25MG_BROMOBENZENE_48H_RAT37_251186832192
Training set	CEBS	001-00001-0028-000-2	CY5_25MG_BROMOBENZENE_48H_RAT38_251186832071
Training set	CEBS	001-00001-0028-000-2	CY5_25MG_BROMOBENZENE_48H_RAT39_251186831075
Training set	CEBS	001-00001-0028-000-2	CY5_25MG_BROMOBENZENE_48H_RAT40_251186832170
Training set	CEBS	001-00001-0028-000-2	CY5_25MG_BROMOBENZENE_6H_RAT5_251186831741
Training set	CEBS	001-00001-0028-000-2	CY5_25MG_BROMOBENZENE_6H_RAT6_251186831743
Training set	CEBS	001-00001-0028-000-2	CY5_25MG_BROMOBENZENE_6H_RAT7_251186831980
Training set	CEBS	001-00001-0028-000-2	CY5_25MG_BROMOBENZENE_6H_RAT8_251186831982
Training set	CEBS	001-00001-0028-000-2	CY5_75MG_BROMOBENZENE_24H_RAT25_251186832139
Training set	CEBS	001-00001-0028-000-2	CY5_75MG_BROMOBENZENE_24H_RAT26_251186832211
Training set	CEBS	001-00001-0028-000-2	CY5_75MG_BROMOBENZENE_24H_RAT27_251186832213
Training set	CEBS	001-00001-0028-000-2	CY5_75MG_BROMOBENZENE_24H_RAT28_251186832278
Training set	CEBS	001-00001-0028-000-2	CY5_75MG_BROMOBENZENE_48H_RAT41_251186832172
Training set	CEBS	001-00001-0028-000-2	CY5_75MG_BROMOBENZENE_48H_RAT42_251186832174
Training set	CEBS	001-00001-0028-000-2	CY5_75MG_BROMOBENZENE_48H_RAT43_251186832206
Training set	CEBS	001-00001-0028-000-2	CY5_75MG_BROMOBENZENE_48H_RAT44_251186832208
Training set	CEBS	001-00001-0028-000-2	CY5_75MG_BROMOBENZENE_6H_RAT10_251186831554
Training set	CEBS	001-00001-0028-000-2	CY5_75MG_BROMOBENZENE_6H_RAT11_251186831556
Training set	CEBS	001-00001-0028-000-2	CY5_75MG_BROMOBENZENE_6H_RAT12_251186831271
Training set	CEBS	001-00001-0028-000-2	CY5_75MG_BROMOBENZENE_6H_RAT9_251186831984
Training set	CEBS	002-00001-0011-000-5	CY5_1500MG_LIGHT_18H_RAT404_16011868012182
Training set	CEBS	002-00001-0011-000-5	CY5_1500MG_LIGHT_18H_RAT405_16011868016452
Training set	CEBS	002-00001-0011-000-5	CY5_1500MG_LIGHT_18H_RAT406_16011868016463
Training set	CEBS	002-00001-0011-000-5	CY5_1500MG_LIGHT_18H_RAT416_16011868011857
Training set	CEBS	002-00001-0011-000-5	CY5_1500MG_LIGHT_24H_RAT407_16011868015189
Training set	CEBS	002-00001-0011-000-5	CY5_1500MG_LIGHT_24H_RAT419_16011868011859
Training set	CEBS	002-00001-0011-000-5	CY5_1500MG_LIGHT_24H_RAT420_16011868016465
Training set	CEBS	002-00001-0011-000-5	CY5_1500MG_LIGHT_24H_RAT421_16011868016450
Training set	CEBS	002-00001-0011-000-5	CY5_1500MG_LIGHT_48H_RAT411_16011868016467
Training set	CEBS	002-00001-0011-000-5	CY5_1500MG_LIGHT_48H_RAT412_16011868011971
Training set	CEBS	002-00001-0011-000-5	CY5_1500MG_LIGHT_48H_RAT423_16011868015191
Training set	CEBS	002-00001-0011-000-5	CY5_1500MG_LIGHT_48H_RAT424_16011868017160
Training set	CEBS	002-00001-0011-000-5	CY5_1500MG_LIGHT_6H_RAT402_16011868015171
Training set	CEBS	002-00001-0011-000-5	CY5_1500MG_LIGHT_6H_RAT403_16011868015274
Training set	CEBS	002-00001-0011-000-5	CY5_1500MG_LIGHT_6H_RAT413_16011868011735
Training set	CEBS	002-00001-0011-000-5	CY5_1500MG_LIGHT_6H_RAT414_16011868012180
Training set	CEBS	002-00001-0011-000-5	CY5_150MG_LIGHT_18H_RAT306_16011868011861
Training set	CEBS	002-00001-0011-000-5	CY5_150MG_LIGHT_18H_RAT316_16011868011987
Training set	CEBS	002-00001-0011-000-5	CY5_150MG_LIGHT_18H_RAT317_16011868015201
Training set	CEBS	002-00001-0011-000-5	CY5_150MG_LIGHT_18H_RAT318_16011868011934
Training set	CEBS	002-00001-0011-000-5	CY5_150MG_LIGHT_24H_RAT307_16011868011731
Training set	CEBS	002-00001-0011-000-5	CY5_150MG_LIGHT_24H_RAT308_16011868012176
Training set	CEBS	002-00001-0011-000-5	CY5_150MG_LIGHT_24H_RAT319_16011868015480
Training set	CEBS	002-00001-0011-000-5	CY5_150MG_LIGHT_24H_RAT320_16011868015475
Training set	CEBS	002-00001-0011-000-5	CY5_150MG_LIGHT_48H_RAT310_16011868011733
Training set	CEBS	002-00001-0011-000-5	CY5_150MG_LIGHT_48H_RAT311_16011868015271
Training set	CEBS	002-00001-0011-000-5	CY5_150MG_LIGHT_48H_RAT312_16011868015186
Training set	CEBS	002-00001-0011-000-5	CY5_150MG_LIGHT_48H_RAT324_16011868015439
Training set	CEBS	002-00001-0011-000-5	CY5_150MG_LIGHT_6H_RAT302_16011868015184
Training set	CEBS	002-00001-0011-000-5	CY5_150MG_LIGHT_6H_RAT303_16011868011986
Training set	CEBS	002-00001-0011-000-5	CY5_150MG_LIGHT_6H_RAT314_16011868011889
Training set	CEBS	002-00001-0011-000-5	CY5_150MG_LIGHT_6H_RAT315_16011868015199
Training set	CEBS	002-00001-0011-000-5	CY5_2000MG_LIGHT_18H_RAT505_16011868016476
Training set	CEBS	002-00001-0011-000-5	CY5_2000MG_LIGHT_18H_RAT506_16011868015424
Training set	CEBS	002-00001-0011-000-5	CY5_2000MG_LIGHT_18H_RAT516_16011868015925
Training set	CEBS	002-00001-0011-000-5	CY5_2000MG_LIGHT_18H_RAT518_16011868015933
Training set	CEBS	002-00001-0011-000-5	CY5_2000MG_LIGHT_24H_RAT508_16011868016478
Training set	CEBS	002-00001-0011-000-5	CY5_2000MG_LIGHT_24H_RAT509_16011868015935
Training set	CEBS	002-00001-0011-000-5	CY5_2000MG_LIGHT_24H_RAT520_16011868015269
Training set	CEBS	002-00001-0011-000-5	CY5_2000MG_LIGHT_24H_RAT521_16011868013470
Training set	CEBS	002-00001-0011-000-5	CY5_2000MG_LIGHT_48H_RAT510_16011868016691
Training set	CEBS	002-00001-0011-000-5	CY5_2000MG_LIGHT_48H_RAT512_16011868016480
Training set	CEBS	002-00001-0011-000-5	CY5_2000MG_LIGHT_48H_RAT522_16011868016499
Training set	CEBS	002-00001-0011-000-5	CY5_2000MG_LIGHT_48H_RAT524_16011868015478
Training set	CEBS	002-00001-0011-000-5	CY5_2000MG_LIGHT_6H_RAT501_16011868015193
Training set	CEBS	002-00001-0011-000-5	CY5_2000MG_LIGHT_6H_RAT503_16011868015064
Training set	CEBS	002-00001-0011-000-5	CY5_2000MG_LIGHT_6H_RAT513_16011868015482
Training set	CEBS	002-00001-0011-000-5	CY5_2000MG_LIGHT_6H_RAT514_16011868017162
Training set	CEBS	002-00001-0011-000-5	CY5_50MG_LIGHT_18H_RAT204_16011868015042
Training set	CEBS	002-00001-0011-000-5	CY5_50MG_LIGHT_18H_RAT206_16011868011975
Training set	CEBS	002-00001-0011-000-5	CY5_50MG_LIGHT_18H_RAT216_16011868011544
Training set	CEBS	002-00001-0011-000-5	CY5_50MG_LIGHT_18H_RAT217_16011868016696
Training set	CEBS	002-00001-0011-000-5	CY5_50MG_LIGHT_24H_RAT208_16011868012118
Training set	CEBS	002-00001-0011-000-5	CY5_50MG_LIGHT_24H_RAT209_16011868015036
Training set	CEBS	002-00001-0011-000-5	CY5_50MG_LIGHT_24H_RAT220_16011868015474
Training set	CEBS	002-00001-0011-000-5	CY5_50MG_LIGHT_24H_RAT221_16011868016454
Training set	CEBS	002-00001-0011-000-5	CY5_50MG_LIGHT_48H_RAT210_16011868011929
Training set	CEBS	002-00001-0011-000-5	CY5_50MG_LIGHT_48H_RAT211_16011868012120
Training set	CEBS	002-00001-0011-000-5	CY5_50MG_LIGHT_48H_RAT212_16011868011887
Training set	CEBS	002-00001-0011-000-5	CY5_50MG_LIGHT_48H_RAT223_16011868016456
Training set	CEBS	002-00001-0011-000-5	CY5_50MG_LIGHT_6H_RAT202_16011868011568
Training set	CEBS	002-00001-0011-000-5	CY5_50MG_LIGHT_6H_RAT203_16011868016694
Training set	CEBS	002-00001-0011-000-5	CY5_50MG_LIGHT_6H_RAT213_16011868016501
Training set	CEBS	002-00001-0011-000-5	CY5_50MG_LIGHT_6H_RAT214_16011868011973
Training set	CEBS	002-00001-0011-000-5	US14702401_16011868014577_S01_A01
Training set	CEBS	002-00001-0011-000-5	US14702401_16011868014848_S01_A01
Training set	CEBS	002-00001-0011-000-5	US14702401_16011868014849_S01_A01
Training set	CEBS	002-00001-0011-000-5	US14702401_16011868015019_S01_A01
Training set	CEBS	002-00001-0011-000-5	US14702401_16011868015054_S01_A01
Training set	CEBS	002-00001-0011-000-5	US14702401_16011868015084_S01_A01
Training set	CEBS	002-00001-0011-000-5	US14702401_16011868015085_S01_A01
Training set	CEBS	002-00001-0011-000-5	US14702401_16011868015087_S01_A01
Training set	CEBS	002-00001-0011-000-5	US14702401_16011868015117_S01_A01
Training set	CEBS	002-00001-0011-000-5	US14702401_16011868015119_S01_A01
Training set	CEBS	002-00001-0011-000-5	US14702401_16011868015121_S01_A01
Training set	CEBS	002-00001-0011-000-5	US14702401_16011868015123_S01_A01
Training set	CEBS	002-00001-0011-000-5	US14702401_16011868015149_S01_A01
Training set	CEBS	002-00001-0011-000-5	US14702401_16011868015151_S01_A01
Training set	CEBS	002-00001-0011-000-5	US14702401_16011868015163_S01_A01
Training set	CEBS	002-00001-0011-000-5	US14702401_16011868015165_S01_A01
Training set	CEBS	002-00001-0011-000-5	US14702401_16011868015167_S01_A01
Training set	CEBS	002-00001-0011-000-5	US14702401_16011868015249_S01_A01
Training set	CEBS	002-00001-0011-000-5	US14702401_16011868015251_S01_A01
Training set	CEBS	002-00001-0011-000-5	US14702401_16011868015253_S01_A01
Training set	CEBS	002-00001-0011-000-5	US14702401_16011868015264_S01_A01
Training set	CEBS	002-00001-0011-000-5	US14702401_16011868015267_S01_A01
Training set	CEBS	002-00001-0011-000-5	US14702401_16011868015315_S01_A01
Training set	CEBS	002-00001-0011-000-5	US14702401_16011868015319_S01_A01
Training set	CEBS	002-00001-0011-000-5	US14702401_16011868015323_S01_A01
Training set	CEBS	002-00001-0011-000-5	US14702401_16011868015325_S01_A01
Training set	CEBS	002-00001-0011-000-5	US14702401_16011868015326_S01_A01
Training set	CEBS	002-00001-0011-000-5	US14702401_16011868015328_S01_A01
Training set	CEBS	002-00001-0011-000-5	US14702401_16011868015330_S01_A01
Training set	CEBS	002-00001-0011-000-5	US14702401_16011868015335_S01_A01
Training set	CEBS	002-00001-0011-000-5	US14702401_16011868015342_S01_A01
Training set	CEBS	002-00001-0011-000-5	US14702401_16011868015354_S01_A01
Training set	CEBS	002-00001-0011-000-5	US14702401_16011868015357_S01_A01
Training set	CEBS	002-00001-0011-000-5	US14702401_16011868015361_S01_A01
Training set	CEBS	002-00001-0011-000-5	US14702401_16011868015363_S01_A01
Training set	CEBS	002-00001-0011-000-5	US14702401_16011868015365_S01_A01
Training set	CEBS	002-00001-0011-000-5	US14702401_16011868015372_S01_A01
Training set	CEBS	002-00001-0011-000-5	US14702401_16011868015374_S01_A01
Training set	CEBS	002-00001-0011-000-5	US14702401_16011868015377_S01_A01
Training set	CEBS	002-00001-0011-000-5	US14702401_16011868015379_S01_A01
Training set	CEBS	002-00001-0011-000-5	US14702401_16011868015382_S01_A01
Training set	CEBS	002-00001-0011-000-5	US14702401_16011868015394_S01_A01
Training set	CEBS	002-00001-0011-000-5	US14702401_16011868015397_S01_A01
Training set	CEBS	002-00001-0011-000-5	US14702401_16011868015399_S01_A01
Training set	CEBS	002-00001-0011-000-5	US14702401_16011868015402_S01_A01
Training set	CEBS	002-00001-0011-000-5	US14702401_16011868015404_S01_A01
Training set	CEBS	002-00001-0011-000-5	US14702401_16011868015406_S01_A01
Training set	CEBS	002-00001-0011-000-5	US14702401_16011868015408_S01_A01
Training set	CEBS	002-00001-0011-000-5	US14702401_16011868015410_S01_A01
Training set	CEBS	002-00001-0011-000-5	US14702401_16011868015417_S01_A01
Training set	CEBS	002-00001-0011-000-5	US14702401_16011868015431_S01_A01
Training set	CEBS	002-00001-0011-000-5	US14702401_16011868015433_S01_A01
Training set	CEBS	002-00001-0011-000-5	US14702401_16011868015435_S01_A01
Training set	CEBS	002-00001-0011-000-5	US14702401_16011868015442_S01_A01
Training set	CEBS	002-00001-0011-000-5	US14702401_16011868015443_S01_A01
Training set	CEBS	002-00001-0011-000-5	US14702401_16011868015461_S01_A01
Training set	CEBS	002-00001-0011-000-5	US14702401_16011868015462_S01_A01
Training set	CEBS	002-00001-0011-000-5	US14702401_16011868015463_S01_A01
Training set	CEBS	002-00001-0011-000-5	US14702401_16011868015465_S01_A01
Training set	CEBS	002-00001-0011-000-5	US14702401_16011868016482_S01_A01
Training set	CEBS	002-00001-0011-000-5	US14702401_16011868016484_S01_A01
Training set	CEBS	002-00001-0011-000-5	US14702401_16011868016845_S01_A01
Training set	CEBS	002-00001-0011-000-5	US14702401_16011868016847_S01_A01
Training set	CEBS	002-00001-0011-000-5	US14702401_16011868016920_S01_A01
Training set	CEBS	002-00001-0011-000-5	US14702401_16011868016922_S01_A01
Training set	CEBS	002-00001-0011-000-5	US14702401_16011868017004_S01_A01
Training set	CEBS	002-00001-0011-000-5	US14702401_16011868017006_S01_A01
Training set	CEBS	002-00001-0011-000-5	US14702401_16011868017008_S01_A01
Training set	CEBS	002-00001-0011-000-5	US14702401_16011868017020_S01_A01
Training set	CEBS	002-00001-0011-000-5	US14702401_16011868017022_S01_A01
Training set	CEBS	002-00001-0011-000-5	US14702401_16011868017113_S01_A01
Training set	CEBS	002-00001-0011-000-5	US14702401_16011868017115_S01_A01
Training set	CEBS	002-00001-0011-000-5	US14702401_16011868017173_S01_A01
Training set	CEBS	002-00001-0011-000-5	US14702401_16011868017175_S01_A01
Training set	CEBS	002-00001-0011-000-5	US14702401_16011868017274_S01_A01
Training set	CEBS	002-00001-0011-000-5	US14702401_16011868017276_S01_A01
Training set	CEBS	002-00001-0011-000-5	US14702401_16011868017278_S01_A01
Training set	CEBS	002-00001-0011-000-5	US14702401_16011868018147_S01_A01
Training set	CEBS	002-00001-0011-000-5	US14702401_16011868018148_S01_A01
Training set	CEBS	002-00001-0011-000-5	US14702401_16011868018488_S01_A01
Training set	CEBS	002-00001-0011-000-5	US23502303_251487910582_S01_GE2-V5_91_0806_1_1
Training set	CEBS	002-00001-0011-000-5	US23502303_251487910582_S01_GE2-V5_91_0806_1_2
Training set	CEBS	002-00001-0011-000-5	US23502303_251487910582_S01_GE2-V5_91_0806_1_3
Training set	CEBS	002-00001-0011-000-5	US23502303_251487910582_S01_GE2-V5_91_0806_1_4
Training set	CEBS	002-00001-0011-000-5	US23502303_251487910595_S01_GE2-V5_91_0806_1_1
Training set	CEBS	002-00001-0011-000-5	US23502303_251487910595_S01_GE2-V5_91_0806_1_2
Training set	CEBS	002-00001-0011-000-5	US23502303_251487910595_S01_GE2-V5_91_0806_1_3
Training set	CEBS	002-00001-0011-000-5	US23502303_251487910595_S01_GE2-V5_91_0806_1_4
Training set	CEBS	002-00001-0011-000-5	US23502303_251487910605_S01_GE2-V5_91_0806_1_2
Training set	CEBS	002-00001-0011-000-5	US23502303_251487910605_S01_GE2-V5_91_0806_1_3
Training set	CEBS	002-00001-0011-000-5	US23502303_251487910605_S01_GE2-V5_91_0806_1_4
Training set	CEBS	002-00001-0011-000-5	US23502303_251487910630_S01_GE2-V5_91_0806_1_1
Training set	CEBS	002-00001-0011-000-5	US23502303_251487910630_S01_GE2-V5_91_0806_1_2
Training set	CEBS	002-00001-0011-000-5	US23502303_251487910630_S01_GE2-V5_91_0806_1_3
Training set	CEBS	002-00001-0011-000-5	US23502303_251487910630_S01_GE2-V5_91_0806_1_4
Training set	CEBS	002-00001-0011-000-5	US23502303_251487910631_S01_GE2-V5_91_0806_1_1
Training set	CEBS	002-00001-0011-000-5	US23502303_251487910631_S01_GE2-V5_91_0806_1_2
Training set	CEBS	002-00001-0011-000-5	US23502303_251487910631_S01_GE2-V5_91_0806_1_3
Training set	CEBS	002-00001-0011-000-5	US23502303_251487910631_S01_GE2-V5_91_0806_1_4
Training set	CEBS	002-00001-0011-000-5	US23502303_251487910639_S01_GE2-V5_91_0806_1_1
Training set	CEBS	002-00001-0011-000-5	US23502303_251487910639_S01_GE2-V5_91_0806_1_2
Training set	CEBS	002-00001-0011-000-5	US23502303_251487910639_S01_GE2-V5_91_0806_1_3
Training set	CEBS	002-00001-0011-000-5	US23502303_251487910639_S01_GE2-V5_91_0806_1_4
Training set	CEBS	002-00001-0011-000-5	US23502303_251487910640_S01_GE2-V5_91_0806_1_1
Training set	CEBS	002-00001-0011-000-5	US23502303_251487910640_S01_GE2-V5_91_0806_1_2
Training set	CEBS	002-00001-0011-000-5	US23502303_251487910640_S01_GE2-V5_91_0806_1_3
Training set	CEBS	002-00001-0011-000-5	US23502303_251487910640_S01_GE2-V5_91_0806_1_4
Training set	CEBS	002-00001-0011-000-5	US23502303_251487910642_S01_GE2-V5_91_0806_1_1
Training set	CEBS	002-00001-0011-000-5	US23502303_251487910642_S01_GE2-V5_91_0806_1_2
Training set	CEBS	002-00001-0011-000-5	US23502303_251487910642_S01_GE2-V5_91_0806_1_3
Training set	CEBS	002-00001-0011-000-5	US23502303_251487910642_S01_GE2-V5_91_0806_1_4
Training set	CEBS	002-00001-0011-000-5	US23502303_251487910643_S01_GE2-V5_91_0806_1_1
Training set	CEBS	002-00001-0011-000-5	US23502303_251487910643_S01_GE2-V5_91_0806_1_2
Training set	CEBS	002-00001-0011-000-5	US23502303_251487910643_S01_GE2-V5_91_0806_1_3
Training set	CEBS	002-00001-0011-000-5	US23502303_251487910643_S01_GE2-V5_91_0806_1_4
Training set	CEBS	002-00001-0011-000-5	US23502387_251186833932_S01_22K
Training set	CEBS	002-00001-0011-000-5	US23502387_251186833936_S01_22K
Training set	CEBS	002-00001-0011-000-5	US23502387_251186834711_S01_22K
Training set	CEBS	002-00001-0011-000-5	US23502387_251186834712_S01_22K
Training set	CEBS	002-00001-0011-000-5	US23502387_251186834780_S01_22K
Training set	CEBS	002-00001-0011-000-5	US23502387_251186835909_S01_22K
Training set	CEBS	002-00001-0011-000-5	US23502387_251186835911_S01_22K
Training set	CEBS	002-00001-0011-000-5	US23502387_251186836254_S01_22K
Training set	CEBS	004-00004-0108-000-7	T00160630
Training set	CEBS	004-00004-0108-000-7	T00160640
Training set	CEBS	004-00004-0108-000-7	T00160663
Training set	CEBS	004-00004-0108-000-7	T00160680
Training set	CEBS	004-00004-0108-000-7	T00160704
Training set	CEBS	004-00004-0108-000-7	T00160872
Training set	CEBS	004-00004-0108-000-7	T00160875
Training set	CEBS	004-00004-0108-000-7	T00160919
Training set	CEBS	004-00004-0108-000-7	T00160929
Training set	CEBS	004-00004-0108-000-7	T00160931
Training set	CEBS	004-00004-0108-000-7	T00160936
Training set	CEBS	004-00004-0108-000-7	T00160940
Training set	CEBS	004-00004-0109-000-8	T00160983
Training set	CEBS	004-00004-0109-000-8	T00160986
Training set	CEBS	004-00004-0109-000-8	T00160991
Training set	CEBS	004-00004-0109-000-8	T00160995
Training set	CEBS	004-00004-0109-000-8	T00161008
Training set	CEBS	004-00004-0109-000-8	T00161014
Training set	CEBS	004-00004-0109-000-8	T00164164
Training set	CEBS	004-00004-0109-000-8	T00164169
Training set	CEBS	004-00004-0109-000-8	T00164180
Training set	CEBS	004-00004-0109-000-8	T00164213
Training set	CEBS	004-00004-0109-000-8	T00164214
Training set	CEBS	004-00004-0109-000-8	T00164218
Training set	CEBS	004-00004-0109-000-8	T00164271
Training set	CEBS	004-00004-0109-000-8	T00164285
Training set	CEBS	004-00004-0109-000-8	T00168461
Training set	CEBS	004-00004-0109-000-8	T00168689
Training set	CEBS	004-00004-0109-000-8	T00168692
Training set	CEBS	004-00004-0109-000-8	T00168696
Training set	CEBS	004-00004-0109-000-8	T00168843
Training set	CEBS	004-00004-0109-000-8	T00187571
Training set	CEBS	004-00004-0109-000-8	T00187840
Training set	CEBS	004-00004-0109-000-8	T00187842
Training set	CEBS	004-00004-0113-000-3	95826
Training set	CEBS	004-00004-0113-000-3	95835
Training set	CEBS	004-00004-0113-000-3	95850
Training set	CEBS	004-00004-0113-000-3	95851
Training set	CEBS	004-00004-0113-000-3	95893
Training set	CEBS	004-00004-0113-000-3	95908
Training set	CEBS	004-00004-0113-000-3	95934
Training set	CEBS	004-00004-0113-000-3	T00214632
Training set	CEBS	004-00004-0113-000-3	T00214633
Training set	CEBS	004-00004-0113-000-3	T00214634
Training set	CEBS	004-00004-0113-000-3	T00214635
Training set	CEBS	004-00004-0113-000-3	T00214636
Training set	CEBS	004-00004-0113-000-3	T00214637
Training set	CEBS	004-00004-0113-000-3	T00214638
Training set	CEBS	004-00004-0113-000-3	T00214639
Training set	CEBS	004-00004-0113-000-3	T00214640
Training set	CEBS	004-00004-0113-000-3	T00214645
Training set	CEBS	004-00004-0113-000-3	T00214647
Training set	CEBS	004-00004-0113-000-3	T00214648
Training set	CEBS	004-00004-0113-000-3	T00214649
Training set	CEBS	004-00004-0113-000-3	T00214650
Training set	CEBS	004-00004-0113-000-3	T00214651
Training set	CEBS	004-00004-0113-000-3	T00214652
Training set	CEBS	004-00004-0113-000-3	T00214653
Training set	CEBS	004-00004-0113-000-3	T00214654
Training set	CEBS	004-00004-0113-000-3	T00214655
Training set	CEBS	004-00004-0113-000-3	T00214656
Training set	CEBS	004-00004-0113-000-3	T00214657
Training set	CEBS	004-00004-0113-000-3	T00214658
Training set	CEBS	004-00004-0113-000-3	T00214666
Training set	CEBS	004-00004-0113-000-3	T00214669
Training set	CEBS	004-00004-0113-000-3	T00214670
Training set	CEBS	004-00004-0113-000-3	T00214671
Training set	CEBS	004-00004-0113-000-3	T00214672
Training set	CEBS	004-00004-0113-000-3	T00214673
Training set	CEBS	004-00004-0113-000-3	T00214674
Training set	CEBS	004-00004-0113-000-3	T00214675
Training set	CEBS	004-00004-0113-000-3	T00214676
Training set	CEBS	004-00004-0113-000-3	T00214677
Training set	CEBS	004-00004-0113-000-3	T00214678
Training set	CEBS	004-00004-0113-000-3	T00214679
Training set	CEBS	004-00004-0113-000-3	T00214680
Training set	CEBS	004-00004-0113-000-3	T00214700
Training set	CEBS	004-00004-0113-000-3	T00214701
Training set	CEBS	004-00004-0113-000-3	T00214702
Training set	CEBS	004-00004-0113-000-3	T00214703
Training set	CEBS	004-00004-0113-000-3	T00214704
Training set	CEBS	004-00004-0121-000-2	T00248127
Training set	CEBS	004-00004-0121-000-2	T00248128
Training set	CEBS	004-00004-0121-000-2	T00248129
Training set	CEBS	004-00004-0121-000-2	T00248130
Training set	CEBS	004-00004-0121-000-2	T00248171
Training set	CEBS	004-00004-0121-000-2	T00248212
Training set	CEBS	004-00004-0121-000-2	T00248214
Training set	CEBS	004-00004-0121-000-2	T00248215
Training set	CEBS	004-00004-0121-000-2	T00248216
Training set	CEBS	004-00004-0122-000-3	T00250673
Training set	CEBS	004-00004-0122-000-3	T00250677
Training set	CEBS	004-00004-0122-000-3	T00250678
Training set	CEBS	004-00004-0122-000-3	T00250681
Training set	CEBS	004-00004-0122-000-3	T00250684
Training set	CEBS	004-00004-0122-000-3	T00250694
Training set	CEBS	004-00004-0122-000-3	T00250695
Training set	CEBS	004-00004-0122-000-3	T00250718
Training set	CEBS	004-00004-0122-000-3	T00250725
Training set	CEBS	004-00004-0122-000-3	T00250733
Training set	CEBS	004-00004-0122-000-3	T00250735
Training set	CEBS	004-00004-0122-000-3	T00250739
Training set	CEBS	004-00004-0122-000-3	T00250744
Training set	CEBS	004-00004-0122-000-3	T00250746
Training set	CEBS	004-00004-0122-000-3	T00250757
Training set	CEBS	004-00004-0122-000-3	T00250758
Training set	CEBS	004-00004-0122-000-3	T00250763
Training set	CEBS	004-00004-0122-000-3	T00250765
Training set	CEBS	004-00004-0122-000-3	T00250769
Training set	CEBS	004-00004-0122-000-3	T00250770
Training set	CEBS	004-00004-0122-000-3	T00250772
Training set	CEBS	004-00004-0122-000-3	T00250774
Training set	CEBS	004-00004-0123-000-4	92982
Training set	CEBS	004-00004-0123-000-4	92983
Training set	CEBS	004-00004-0123-000-4	92984
Training set	CEBS	004-00004-0123-000-4	92988
Training set	CEBS	004-00004-0123-000-4	92990
Training set	CEBS	004-00004-0123-000-4	92991
Training set	CEBS	004-00004-0123-000-4	97034
Training set	CEBS	004-00004-0123-000-4	97035
Training set	CEBS	004-00004-0123-000-4	97154
Training set	CEBS	004-00004-0123-000-4	97167
Training set	CEBS	004-00004-0123-000-4	97175
Training set	CEBS	004-00004-0123-000-4	97183
Training set	CEBS	004-00004-0123-000-4	97228
Training set	CEBS	004-00004-0123-000-4	97253
Training set	CEBS	004-00004-0123-000-4	97254
Training set	CEBS	004-00004-0123-000-4	97257
Training set	CEBS	004-00004-0123-000-4	97316
Training set	CEBS	004-00004-0123-000-4	97337
Training set	CEBS	004-00004-0123-000-4	97346
Training set	CEBS	004-00004-0123-000-4	97447
Training set	CEBS	004-00004-0123-000-4	97494
Training set	CEBS	004-00004-0123-000-4	97797
Training set	CEBS	004-00004-0123-000-4	97826
Training set	CEBS	004-00004-0123-000-4	97833
Training set	CEBS	004-00004-0123-000-4	97863
Training set	CEBS	004-00004-0123-000-4	97879
Training set	CEBS	004-00004-0123-000-4	T00254744
Training set	CEBS	004-00004-0123-000-4	T00254748
Training set	CEBS	004-00004-0123-000-4	T00254749
Training set	CEBS	004-00004-0123-000-4	T00254750
Training set	CEBS	004-00004-0123-000-4	T00254752
Training set	CEBS	004-00004-0123-000-4	T00254754
Training set	CEBS	004-00004-0123-000-4	T00254756
Training set	CEBS	004-00004-0123-000-4	T00254758
Training set	CEBS	004-00004-0123-000-4	T00254762
Training set	CEBS	004-00004-0123-000-4	T00254767
Training set	CEBS	004-00004-0123-000-4	T00254768
Training set	CEBS	004-00004-0123-000-4	T00254776
Training set	CEBS	004-00004-0123-000-4	T00254777
Training set	CEBS	004-00004-0123-000-4	T00254797
Training set	CEBS	004-00004-0123-000-4	T00254799
Training set	CEBS	004-00004-0123-000-4	T00254800
Training set	CEBS	004-00004-0123-000-4	T00254803
Training set	CEBS	004-00004-0123-000-4	T00254805
Training set	CEBS	004-00004-0123-000-4	T00254809
Training set	CEBS	004-00004-0123-000-4	T00254814
Training set	CEBS	004-00004-0123-000-4	T00254815
Training set	CEBS	004-00004-0123-000-4	T00254820
Training set	CEBS	004-00004-0123-000-4	T00254821
Training set	CEBS	004-00004-0123-000-4	T00255403
Training set	CEBS	004-00004-0123-000-4	T00255404
Training set	CEBS	004-00004-0123-000-4	T00255409
Training set	CEBS	004-00004-0123-000-4	T00255413
Training set	CEBS	004-00004-0123-000-4	T00255416
Training set	CEBS	004-00004-0123-000-4	T00255422
Training set	CEBS	004-00004-0123-000-4	T00256668
Training set	CEBS	004-00004-0123-000-4	T00256689
Training set	CEBS	004-00004-0123-000-4	T00256692
Training set	CEBS	004-00004-0123-000-4	T00256693
Training set	CEBS	004-00004-0123-000-4	T00256732
Training set	CEBS	004-00004-0124-000-5	94232
Training set	CEBS	004-00004-0124-000-5	94233
Training set	CEBS	004-00004-0124-000-5	94234
Training set	CEBS	004-00004-0124-000-5	94235
Training set	CEBS	004-00004-0124-000-5	94236
Training set	CEBS	004-00004-0124-000-5	94237
Training set	CEBS	004-00004-0124-000-5	94239
Training set	CEBS	004-00004-0124-000-5	94240
Training set	CEBS	004-00004-0124-000-5	94241
Training set	CEBS	004-00004-0124-000-5	94243
Training set	CEBS	004-00004-0124-000-5	94244
Training set	CEBS	004-00004-0124-000-5	94247
Training set	CEBS	004-00004-0124-000-5	94248
Training set	CEBS	004-00004-0124-000-5	94249
Training set	CEBS	004-00004-0124-000-5	94250
Training set	CEBS	004-00004-0124-000-5	94251
Training set	CEBS	004-00004-0124-000-5	94252
Training set	CEBS	004-00004-0124-000-5	94253
Training set	CEBS	004-00004-0124-000-5	94255
Training set	CEBS	004-00004-0124-000-5	94256
Training set	CEBS	004-00004-0124-000-5	94257
Training set	CEBS	004-00004-0124-000-5	94258
Training set	CEBS	004-00004-0124-000-5	94260
Training set	CEBS	004-00004-0124-000-5	94261
Training set	CEBS	004-00004-0124-000-5	94262
Training set	CEBS	004-00004-0124-000-5	94263
Training set	CEBS	004-00004-0124-000-5	94264
Training set	CEBS	004-00004-0124-000-5	94265
Training set	CEBS	004-00004-0124-000-5	94266
Training set	CEBS	004-00004-0124-000-5	94267
Training set	CEBS	004-00004-0124-000-5	94268
Training set	CEBS	004-00004-0124-000-5	94271
Training set	CEBS	004-00004-0124-000-5	94273
Training set	CEBS	004-00004-0124-000-5	94274
Training set	CEBS	004-00004-0124-000-5	94275
Training set	CEBS	004-00004-0124-000-5	94276
Training set	CEBS	004-00004-0124-000-5	94277
Training set	CEBS	004-00004-0124-000-5	94280
Training set	CEBS	004-00004-0124-000-5	94282
Training set	CEBS	004-00004-0124-000-5	94284
Training set	CEBS	004-00004-0124-000-5	94285
Training set	CEBS	004-00004-0124-000-5	94288
Training set	CEBS	004-00004-0124-000-5	94289
Training set	CEBS	004-00004-0124-000-5	94292
Training set	CEBS	004-00004-0124-000-5	94294
Training set	CEBS	004-00004-0124-000-5	94295
Training set	CEBS	004-00004-0124-000-5	94296
Training set	CEBS	004-00004-0124-000-5	94297
Training set	CEBS	004-00004-0124-000-5	94298
Training set	CEBS	004-00004-0124-000-5	94299
Training set	CEBS	004-00004-0124-000-5	94300
Training set	CEBS	004-00004-0124-000-5	94301
Training set	CEBS	004-00004-0124-000-5	94303
Training set	CEBS	004-00004-0124-000-5	94307
Training set	CEBS	004-00004-0124-000-5	95646
Training set	CEBS	004-00004-0124-000-5	97764
Training set	CEBS	004-00004-0124-000-5	97765
Training set	CEBS	004-00004-0124-000-5	97766
Training set	CEBS	004-00004-0125-000-6	101518
Training set	CEBS	004-00004-0125-000-6	101519
Training set	CEBS	004-00004-0125-000-6	101520
Training set	CEBS	004-00004-0125-000-6	101521
Training set	CEBS	004-00004-0125-000-6	101522
Training set	CEBS	004-00004-0125-000-6	101525
Training set	CEBS	004-00004-0125-000-6	101526
Training set	CEBS	004-00004-0125-000-6	101528
Training set	CEBS	004-00004-0125-000-6	101529
Training set	CEBS	004-00004-0125-000-6	101531
Training set	CEBS	004-00004-0125-000-6	101532
Training set	CEBS	004-00004-0125-000-6	101533
Training set	CEBS	004-00004-0125-000-6	101534
Training set	CEBS	004-00004-0125-000-6	101535
Training set	CEBS	004-00004-0125-000-6	101536
Training set	CEBS	004-00004-0125-000-6	101537
Training set	CEBS	004-00004-0125-000-6	101538
Training set	CEBS	004-00004-0125-000-6	101539
Training set	CEBS	004-00004-0125-000-6	101540
Training set	CEBS	004-00004-0125-000-6	101541
Training set	CEBS	004-00004-0125-000-6	101543
Training set	CEBS	004-00004-0125-000-6	101545
Training set	CEBS	004-00004-0125-000-6	101546
Training set	CEBS	004-00004-0125-000-6	101547
Training set	CEBS	004-00004-0125-000-6	101548
Training set	CEBS	004-00004-0125-000-6	101549
Training set	CEBS	004-00004-0125-000-6	101550
Training set	CEBS	004-00004-0125-000-6	101551
Training set	CEBS	004-00004-0125-000-6	101552
Training set	CEBS	004-00004-0125-000-6	101553
Training set	CEBS	004-00004-0125-000-6	101554
Training set	CEBS	004-00004-0125-000-6	101555
Training set	CEBS	004-00004-0125-000-6	101557
Training set	CEBS	004-00004-0125-000-6	101558
Training set	CEBS	004-00004-0125-000-6	101559
Training set	CEBS	004-00004-0125-000-6	101560
Training set	CEBS	004-00004-0125-000-6	101561
Training set	CEBS	004-00004-0125-000-6	101562
Training set	CEBS	004-00004-0125-000-6	101563
Training set	CEBS	004-00004-0125-000-6	101564
Training set	CEBS	004-00004-0125-000-6	101565
Training set	CEBS	004-00004-0125-000-6	101566
Training set	CEBS	004-00004-0125-000-6	101567
Training set	CEBS	004-00004-0125-000-6	101569
Training set	CEBS	004-00004-0125-000-6	101570
Training set	CEBS	004-00004-0125-000-6	101571
Training set	CEBS	004-00004-0125-000-6	101572
Training set	CEBS	004-00004-0125-000-6	101613
Training set	CEBS	004-00004-0125-000-6	101616
Training set	CEBS	004-00004-0125-000-6	101617
Training set	CEBS	004-00004-0125-000-6	101681
Training set	CEBS	004-00004-0125-000-6	101739
Training set	CEBS	004-00004-0125-000-6	101854
Training set	CEBS	004-00004-0125-000-6	101855
Training set	CEBS	004-00004-0125-000-6	101856
Training set	CEBS	004-00004-0125-000-6	101857
Training set	CEBS	004-00004-0125-000-6	101858
Training set	CEBS	004-00004-0125-000-6	101859
Training set	CEBS	004-00004-0125-000-6	102460
Training set	CEBS	004-00004-0125-000-6	102616
Training set	CEBS	004-00004-0125-000-6	102642
Training set	CEBS	004-00004-0126-000-7	102295
Training set	CEBS	004-00004-0126-000-7	102296
Training set	CEBS	004-00004-0126-000-7	102297
Training set	CEBS	004-00004-0126-000-7	102299
Training set	CEBS	004-00004-0126-000-7	102301
Training set	CEBS	004-00004-0126-000-7	102475
Training set	CEBS	004-00004-0126-000-7	102491
Training set	CEBS	004-00004-0126-000-7	102496
Training set	CEBS	004-00004-0126-000-7	102509
Training set	CEBS	004-00004-0126-000-7	102510
Training set	CEBS	004-00004-0126-000-7	102511
Training set	CEBS	004-00004-0126-000-7	102514
Training set	CEBS	004-00004-0126-000-7	102515
Training set	CEBS	004-00004-0126-000-7	102516
Training set	CEBS	004-00004-0126-000-7	102519
Training set	CEBS	004-00004-0126-000-7	102523
Training set	CEBS	004-00004-0126-000-7	102524
Training set	CEBS	004-00004-0126-000-7	102525
Training set	CEBS	004-00004-0126-000-7	102526
Training set	CEBS	004-00004-0126-000-7	102532
Training set	CEBS	004-00004-0126-000-7	102533
Training set	CEBS	004-00004-0126-000-7	102540
Training set	CEBS	004-00004-0126-000-7	102541
Training set	CEBS	004-00004-0126-000-7	102543
Training set	CEBS	004-00004-0126-000-7	102591
Training set	CEBS	004-00004-0126-000-7	102592
Training set	CEBS	004-00004-0126-000-7	102643
Training set	CEBS	004-00004-0126-000-7	102644
Training set	CEBS	004-00004-0126-000-7	102645
Training set	CEBS	004-00004-0126-000-7	102646
Training set	CEBS	004-00004-0127-000-8	102404
Training set	CEBS	004-00004-0127-000-8	102405
Training set	CEBS	004-00004-0127-000-8	102435
Training set	CEBS	004-00004-0127-000-8	102444
Training set	CEBS	004-00004-0127-000-8	102487
Training set	CEBS	004-00004-0127-000-8	102488
Training set	CEBS	004-00004-0127-000-8	102489
Training set	CEBS	004-00004-0127-000-8	102490
Training set	CEBS	004-00004-0127-000-8	102492
Training set	CEBS	004-00004-0127-000-8	102494
Training set	CEBS	004-00004-0127-000-8	102495
Training set	CEBS	004-00004-0127-000-8	102505
Training set	CEBS	004-00004-0127-000-8	102506
Training set	CEBS	004-00004-0127-000-8	102512
Training set	CEBS	004-00004-0127-000-8	102517
Training set	CEBS	004-00004-0127-000-8	102593
Training set	CEBS	004-00004-0127-000-8	102667
Training set	CEBS	004-00004-0128-000-9	92492
Training set	CEBS	004-00004-0128-000-9	92498
Training set	CEBS	004-00004-0128-000-9	92580
Training set	CEBS	004-00004-0128-000-9	92594
Training set	CEBS	004-00004-0128-000-9	92634
Training set	CEBS	004-00004-0128-000-9	92642
Training set	CEBS	004-00004-0128-000-9	92706
Training set	CEBS	004-00004-0128-000-9	92727
Training set	CEBS	004-00004-0128-000-9	92796
Training set	CEBS	004-00004-0128-000-9	92868
Training set	CEBS	004-00004-0128-000-9	92891
Training set	CEBS	004-00004-0128-000-9	92909
Training set	CEBS	004-00004-0128-000-9	92913
Training set	CEBS	004-00004-0128-000-9	92961
Training set	CEBS	004-00004-0128-000-9	92966
Training set	CEBS	004-00004-0128-000-9	92977
Training set	CEBS	004-00004-0128-000-9	93064
Training set	CEBS	004-00004-0128-000-9	T00129886
Training set	CEBS	004-00004-0128-000-9	T00129887
Training set	CEBS	004-00004-0128-000-9	T00129888
Training set	CEBS	004-00004-0128-000-9	T00130669
Training set	CEBS	004-00004-0128-000-9	T00130670
Training set	CEBS	004-00004-0128-000-9	T00132784
Training set	CEBS	004-00004-0128-000-9	T00132785
Training set	CEBS	004-00004-0128-000-9	T00132786
Training set	CEBS	004-00004-0128-000-9	T00132787
Training set	CEBS	004-00004-0128-000-9	T00132789
Training set	CEBS	004-00004-0128-000-9	T00132791
Training set	CEBS	004-00004-0128-000-9	T00132797
Training set	CEBS	004-00004-0129-000-0	92943
Training set	CEBS	004-00004-0129-000-0	92946
Training set	CEBS	004-00004-0129-000-0	92971
Training set	CEBS	004-00004-0129-000-0	94462
Training set	CEBS	004-00004-0129-000-0	94472
Training set	CEBS	004-00004-0129-000-0	94473
Training set	CEBS	004-00004-0129-000-0	94480
Training set	CEBS	004-00004-0129-000-0	94519
Training set	CEBS	004-00004-0129-000-0	94561
Training set	CEBS	004-00004-0129-000-0	94563
Training set	CEBS	004-00004-0129-000-0	94688
Training set	CEBS	004-00004-0129-000-0	94700
Training set	CEBS	004-00004-0129-000-0	94729
Training set	CEBS	004-00004-0129-000-0	95601
Training set	CEBS	004-00004-0129-000-0	95603
Training set	CEBS	004-00004-0129-000-0	95828
Training set	CEBS	004-00004-0129-000-0	95844
Training set	CEBS	004-00004-0129-000-0	95869
Training set	CEBS	004-00004-0129-000-0	95872
Training set	CEBS	004-00004-0129-000-0	95886
Training set	CEBS	004-00004-0129-000-0	95896
Training set	CEBS	004-00004-0129-000-0	95902
Training set	CEBS	004-00004-0129-000-0	95920
Training set	CEBS	004-00004-0129-000-0	95942
Training set	CEBS	004-00004-0129-000-0	95943
Training set	CEBS	004-00004-0129-000-0	96041
Training set	CEBS	004-00004-0129-000-0	96096
Training set	CEBS	004-00004-0129-000-0	96178
Training set	CEBS	004-00004-0129-000-0	96185
Training set	CEBS	004-00004-0129-000-0	96207
Training set	CEBS	004-00004-0129-000-0	96362
Training set	CEBS	004-00004-0129-000-0	96581
Training set	CEBS	004-00004-0129-000-0	96586
Training set	CEBS	004-00004-0129-000-0	96591
Training set	CEBS	004-00004-0129-000-0	96595
Training set	CEBS	004-00004-0129-000-0	96597
Training set	CEBS	004-00004-0129-000-0	96598
Training set	CEBS	004-00004-0129-000-0	96612
Training set	CEBS	004-00004-0129-000-0	96614
Training set	CEBS	004-00004-0129-000-0	96620
Training set	CEBS	004-00004-0129-000-0	96630
Training set	CEBS	004-00004-0129-000-0	96632
Training set	CEBS	004-00004-0129-000-0	96648
Training set	CEBS	004-00004-0129-000-0	96657
Training set	CEBS	004-00004-0129-000-0	96682
Training set	CEBS	004-00004-0129-000-0	96766
Training set	CEBS	004-00004-0129-000-0	96969
Training set	CEBS	004-00004-0129-000-0	97373
Training set	CEBS	004-00004-0129-000-0	97428
Training set	CEBS	004-00004-0129-000-0	97440
Training set	CEBS	004-00004-0129-000-0	T00114884
Training set	CEBS	004-00004-0129-000-0	T00114885
Training set	CEBS	004-00004-0129-000-0	T00114886
Training set	CEBS	004-00004-0129-000-0	T00114985
Training set	CEBS	004-00004-0129-000-0	T00117420
Training set	CEBS	004-00004-0129-000-0	T00117430
Training set	CEBS	004-00004-0129-000-0	T00117431
Training set	CEBS	004-00004-0129-000-0	T00117440
Training set	CEBS	004-00004-0129-000-0	T00117441
Training set	CEBS	004-00004-0129-000-0	T00117442
Training set	CEBS	004-00004-0129-000-0	T00117458
Training set	CEBS	004-00004-0129-000-0	T00117459
Training set	CEBS	004-00004-0129-000-0	T00117460
Training set	CEBS	004-00004-0129-000-0	T00118423
Training set	CEBS	004-00004-0129-000-0	T00118674
Training set	CEBS	004-00004-0129-000-0	T00118680
Training set	CEBS	004-00004-0129-000-0	T00120934
Training set	CEBS	004-00004-0129-000-0	T00122213
Training set	CEBS	004-00004-0129-000-0	T00125930
Training set	CEBS	004-00004-0129-000-0	T00127114
Training set	CEBS	004-00004-0130-000-2	T00129838
Training set	CEBS	004-00004-0130-000-2	T00130071
Training set	CEBS	004-00004-0130-000-2	T00130073
Training set	CEBS	004-00004-0130-000-2	T00131266
Training set	CEBS	004-00004-0130-000-2	T00131267
Training set	CEBS	004-00004-0130-000-2	T00131269
Training set	CEBS	004-00004-0130-000-2	T00134059
Training set	CEBS	004-00004-0130-000-2	T00134060
Training set	CEBS	004-00004-0130-000-2	T00134062
Training set	CEBS	004-00004-0130-000-2	T00222350
Training set	CEBS	004-00004-0130-000-2	T00231543
Training set	CEBS	004-00004-0130-000-2	T00231601
Training set	CEBS	004-00004-0132-000-4	T00115211
Training set	CEBS	004-00004-0132-000-4	T00115213
Training set	CEBS	004-00004-0132-000-4	T00115214
Training set	CEBS	004-00004-0132-000-4	T00115514
Training set	CEBS	004-00004-0132-000-4	T00115517
Training set	CEBS	004-00004-0132-000-4	T00115527
Training set	CEBS	004-00004-0132-000-4	T00115650
Training set	CEBS	004-00004-0132-000-4	T00115653
Training set	CEBS	004-00004-0132-000-4	T00115654
Training set	CEBS	004-00004-0132-000-4	T00116173
Training set	CEBS	004-00004-0132-000-4	T00116174
Training set	CEBS	004-00004-0132-000-4	T00116176
Training set	CEBS	004-00004-0132-000-4	T00116184
Training set	CEBS	004-00004-0132-000-4	T00116185
Training set	CEBS	004-00004-0132-000-4	T00116186
Training set	CEBS	004-00004-0132-000-4	T00116190
Training set	CEBS	004-00004-0132-000-4	T00116191
Training set	CEBS	004-00004-0132-000-4	T00116259
Training set	CEBS	004-00004-0132-000-4	T00116333
Training set	CEBS	004-00004-0132-000-4	T00116420
Training set	CEBS	004-00004-0132-000-4	T00116438
Training set	CEBS	004-00004-0132-000-4	T00121432
Training set	CEBS	004-00004-0132-000-4	T00121538
Training set	CEBS	004-00004-0132-000-4	T00121539
Training set	CEBS	004-00004-0132-000-4	T00124677
Training set	CEBS	004-00004-0132-000-4	T00125186
Training set	CEBS	004-00004-0132-000-4	T00125200
Training set	CEBS	004-00004-0132-000-4	T00125904
Training set	CEBS	004-00004-0132-000-4	T00125906
Training set	CEBS	004-00004-0132-000-4	T00126022
Training set	CEBS	004-00004-0132-000-4	T00126025
Training set	CEBS	004-00004-0132-000-4	T00127046
Training set	CEBS	004-00004-0132-000-4	T00133592
Training set	CEBS	004-00004-0132-000-4	T00138012
Training set	CEBS	004-00004-0134-000-6	92729
Training set	CEBS	004-00004-0134-000-6	92830
Training set	CEBS	004-00004-0134-000-6	92932
Training set	CEBS	004-00004-0134-000-6	94360
Training set	CEBS	004-00004-0134-000-6	94434
Training set	CEBS	004-00004-0134-000-6	94436
Training set	CEBS	004-00004-0134-000-6	94523
Training set	CEBS	004-00004-0134-000-6	94558
Training set	CEBS	004-00004-0134-000-6	94596
Training set	CEBS	004-00004-0134-000-6	94652
Training set	CEBS	004-00004-0134-000-6	94671
Training set	CEBS	004-00004-0134-000-6	94676
Training set	CEBS	004-00004-0134-000-6	94750
Training set	CEBS	004-00004-0134-000-6	94756
Training set	CEBS	004-00004-0134-000-6	95608
Training set	CEBS	004-00004-0134-000-6	95627
Training set	CEBS	004-00004-0134-000-6	95640
Training set	CEBS	004-00004-0134-000-6	96165
Training set	CEBS	004-00004-0134-000-6	96166
Training set	CEBS	004-00004-0134-000-6	96177
Training set	CEBS	004-00004-0134-000-6	96181
Training set	CEBS	004-00004-0134-000-6	96191
Training set	CEBS	004-00004-0134-000-6	96199
Training set	CEBS	004-00004-0134-000-6	96204
Training set	CEBS	004-00004-0134-000-6	96261
Training set	CEBS	004-00004-0134-000-6	96266
Training set	CEBS	004-00004-0134-000-6	96268
Training set	CEBS	004-00004-0134-000-6	96363
Training set	CEBS	004-00004-0134-000-6	96587
Training set	CEBS	004-00004-0134-000-6	96622
Training set	CEBS	004-00004-0134-000-6	96767
Training set	CEBS	004-00004-0134-000-6	96880
Training set	CEBS	004-00004-0134-000-6	96886
Training set	CEBS	004-00004-0134-000-6	97122
Training set	CEBS	004-00004-0134-000-6	97248
Training set	CEBS	004-00004-0134-000-6	97310
Training set	CEBS	004-00004-0134-000-6	97799
Training set	CEBS	004-00004-0134-000-6	97840
Training set	CEBS	004-00004-0134-000-6	97892
Training set	CEBS	004-00004-0134-000-6	T00117374
Training set	CEBS	004-00004-0134-000-6	T00117375
Training set	CEBS	004-00004-0134-000-6	T00117376
Training set	CEBS	004-00004-0134-000-6	T00117377
Training set	CEBS	004-00004-0134-000-6	T00117379
Training set	CEBS	004-00004-0134-000-6	T00117387
Training set	CEBS	004-00004-0134-000-6	T00117396
Training set	CEBS	004-00004-0134-000-6	T00117552
Training set	CEBS	004-00004-0134-000-6	T00117554
Training set	CEBS	004-00004-0134-000-6	T00117561
Training set	CEBS	004-00004-0134-000-6	T00117564
Training set	CEBS	004-00004-0134-000-6	T00117565
Training set	CEBS	004-00004-0134-000-6	T00117567
Training set	CEBS	004-00004-0134-000-6	T00117906
Training set	CEBS	004-00004-0134-000-6	T00117908
Training set	CEBS	004-00004-0134-000-6	T00118693
Training set	CEBS	004-00004-0134-000-6	T00118696
Training set	CEBS	004-00004-0134-000-6	T00118697
Training set	CEBS	004-00004-0134-000-6	T00119834
Training set	CEBS	004-00004-0134-000-6	T00119835
Training set	CEBS	004-00004-0134-000-6	T00119846
Training set	CEBS	004-00004-0134-000-6	T00119849
Training set	CEBS	004-00004-0134-000-6	T00119920
Training set	CEBS	004-00004-0134-000-6	T00121323
Training set	CEBS	004-00004-0134-000-6	T00121405
Training set	CEBS	004-00004-0134-000-6	T00121440
Training set	CEBS	004-00004-0134-000-6	T00121441
Training set	CEBS	004-00004-0134-000-6	T00121442
Training set	CEBS	004-00004-0134-000-6	T00121514
Training set	CEBS	004-00004-0134-000-6	T00121520
Training set	CEBS	004-00004-0134-000-6	T00121527
Training set	CEBS	004-00004-0134-000-6	T00121529
Training set	CEBS	004-00004-0134-000-6	T00121544
Training set	CEBS	004-00004-0134-000-6	T00121598
Training set	CEBS	004-00004-0134-000-6	T00121599
Training set	CEBS	004-00004-0134-000-6	T00121611
Training set	CEBS	004-00004-0134-000-6	T00124809
Training set	CEBS	004-00004-0134-000-6	T00124882
Training set	CEBS	004-00004-0134-000-6	T00124886
Training set	CEBS	004-00004-0134-000-6	T00124890
Training set	CEBS	004-00004-0134-000-6	T00125067
Training set	CEBS	004-00004-0134-000-6	T00125192
Training set	CEBS	004-00004-0134-000-6	T00125193
Training set	CEBS	004-00004-0134-000-6	T00125427
Training set	CEBS	004-00004-0134-000-6	T00125431
Training set	CEBS	004-00004-0134-000-6	T00125432
Training set	CEBS	004-00004-0134-000-6	T00125845
Training set	CEBS	004-00004-0134-000-6	T00126145
Training set	CEBS	004-00004-0134-000-6	T00126666
Training set	CEBS	004-00004-0134-000-6	T00126911
Training set	CEBS	004-00004-0134-000-6	T00128178
Training set	CEBS	004-00004-0134-000-6	T00128182
Training set	CEBS	004-00004-0134-000-6	T00130010
Training set	CEBS	004-00004-0134-000-6	T00249671
Training set	CEBS	004-00004-0134-000-6	T00249726
Training set	CEBS	004-00004-0135-000-7	91881
Training set	CEBS	004-00004-0135-000-7	92014
Training set	CEBS	004-00004-0135-000-7	92115
Training set	CEBS	004-00004-0135-000-7	97013
Training set	CEBS	004-00004-0135-000-7	97014
Training set	CEBS	004-00004-0135-000-7	97483
Training set	CEBS	004-00004-0135-000-7	97506
Training set	CEBS	004-00004-0135-000-7	97862
Training set	CEBS	004-00004-0137-000-9	T00122179
Training set	CEBS	004-00004-0137-000-9	T00124493
Training set	CEBS	004-00004-0137-000-9	T00124496
Training set	CEBS	004-00004-0137-000-9	T00124498
Training set	CEBS	004-00004-0137-000-9	T00124502
Training set	CEBS	004-00004-0137-000-9	T00124503
Training set	CEBS	004-00004-0137-000-9	T00124509
Training set	CEBS	004-00004-0137-000-9	T00124511
Training set	CEBS	004-00004-0137-000-9	T00124512
Training set	CEBS	004-00004-0137-000-9	T00124527
Training set	CEBS	004-00004-0137-000-9	T00124531
Training set	CEBS	004-00004-0137-000-9	T00124532
Training set	CEBS	004-00004-0137-000-9	T00124533
Training set	CEBS	004-00004-0137-000-9	T00124535
Training set	CEBS	004-00004-0137-000-9	T00124537
Training set	CEBS	004-00004-0137-000-9	T00124538
Training set	CEBS	004-00004-0137-000-9	T00124548
Training set	CEBS	004-00004-0137-000-9	T00124558
Training set	CEBS	004-00004-0137-000-9	T00124559
Training set	CEBS	004-00004-0137-000-9	T00124597
Training set	CEBS	004-00004-0137-000-9	T00124615
Training set	CEBS	004-00004-0137-000-9	T00124616
Training set	CEBS	004-00004-0137-000-9	T00124630
Training set	CEBS	004-00004-0137-000-9	T00124631
Training set	CEBS	004-00004-0137-000-9	T00124640
Training set	CEBS	004-00004-0137-000-9	T00124641
Training set	CEBS	004-00004-0137-000-9	T00124645
Training set	CEBS	004-00004-0137-000-9	T00124659
Training set	CEBS	004-00004-0137-000-9	T00124672
Training set	CEBS	004-00004-0137-000-9	T00124839
Training set	CEBS	004-00004-0137-000-9	T00124842
Training set	CEBS	004-00004-0137-000-9	T00124848
Training set	CEBS	004-00004-0137-000-9	T00124850
Training set	CEBS	004-00004-0137-000-9	T00124851
Training set	CEBS	004-00004-0137-000-9	T00124853
Training set	CEBS	004-00004-0137-000-9	T00124854
Training set	CEBS	004-00004-0137-000-9	T00125016
Training set	CEBS	004-00004-0137-000-9	T00125017
Training set	CEBS	004-00004-0137-000-9	T00125018
Training set	CEBS	004-00004-0137-000-9	T00125026
Training set	CEBS	004-00004-0137-000-9	T00125027
Training set	CEBS	004-00004-0137-000-9	T00125028
Training set	CEBS	004-00004-0137-000-9	T00125030
Training set	CEBS	004-00004-0137-000-9	T00125034
Training set	CEBS	004-00004-0137-000-9	T00125043
Training set	CEBS	004-00004-0137-000-9	T00125044
Training set	CEBS	004-00004-0137-000-9	T00125110
Training set	CEBS	004-00004-0137-000-9	T00126925
Training set	CEBS	004-00004-0137-000-9	T00127225
Training set	CEBS	004-00004-0137-000-9	T00127226
Training set	CEBS	004-00004-0137-000-9	T00127228
Training set	CEBS	004-00004-0137-000-9	T00127229
Training set	CEBS	004-00004-0137-000-9	T00128428
Training set	CEBS	004-00004-0137-000-9	T00128429
Training set	CEBS	004-00004-0137-000-9	T00128440
Training set	CEBS	004-00004-0137-000-9	T00128441
Training set	CEBS	004-00004-0137-000-9	T00128442
Training set	CEBS	004-00004-0137-000-9	T00128448
Training set	CEBS	004-00004-0137-000-9	T00128450
Training set	CEBS	004-00004-0137-000-9	T00128546
Training set	CEBS	004-00004-0139-000-1	92186
Training set	CEBS	004-00004-0139-000-1	92236
Training set	CEBS	004-00004-0139-000-1	92244
Training set	CEBS	004-00004-0139-000-1	92291
Training set	CEBS	004-00004-0139-000-1	92355
Training set	CEBS	004-00004-0139-000-1	92367
Training set	CEBS	004-00004-0139-000-1	92374
Training set	CEBS	004-00004-0139-000-1	92424
Training set	CEBS	004-00004-0139-000-1	93162
Training set	CEBS	004-00004-0139-000-1	98003
Training set	CEBS	004-00004-0139-000-1	98009
Training set	CEBS	004-00004-0139-000-1	98013
Training set	CEBS	004-00004-0139-000-1	T00127286
Training set	CEBS	004-00004-0139-000-1	T00127287
Training set	CEBS	004-00004-0139-000-1	T00127289
Training set	CEBS	004-00004-0139-000-1	T00127290
Training set	CEBS	004-00004-0139-000-1	T00127291
Training set	CEBS	004-00004-0139-000-1	T00127292
Training set	CEBS	004-00004-0139-000-1	T00127293
Training set	CEBS	004-00004-0139-000-1	T00127294
Training set	CEBS	004-00004-0139-000-1	T00127295
Training set	CEBS	004-00004-0139-000-1	T00127296
Training set	CEBS	004-00004-0139-000-1	T00127297
Training set	CEBS	004-00004-0139-000-1	T00127298
Training set	CEBS	004-00004-0139-000-1	T00127299
Training set	CEBS	004-00004-0139-000-1	T00127300
Training set	CEBS	004-00004-0139-000-1	T00127301
Training set	CEBS	004-00004-0139-000-1	T00128054
Training set	CEBS	004-00004-0139-000-1	T00128055
Training set	CEBS	004-00004-0139-000-1	T00128058
Training set	CEBS	004-00004-0139-000-1	T00128059
Training set	CEBS	004-00004-0139-000-1	T00128060
Training set	CEBS	004-00004-0139-000-1	T00128062
Training set	CEBS	004-00004-0139-000-1	T00128063
Training set	CEBS	004-00004-0139-000-1	T00128064
Training set	CEBS	004-00004-0139-000-1	T00128065
Training set	CEBS	004-00004-0139-000-1	T00128066
Training set	CEBS	004-00004-0139-000-1	T00128067
Training set	CEBS	004-00004-0139-000-1	T00128069
Training set	CEBS	004-00004-0139-000-1	T00128071
Training set	CEBS	004-00004-0139-000-1	T00128072
Training set	CEBS	004-00004-0139-000-1	T00128073
Training set	CEBS	004-00004-0139-000-1	T00128074
Training set	CEBS	004-00004-0139-000-1	T00128111
Training set	CEBS	004-00004-0139-000-1	T00128112
Training set	CEBS	004-00004-0139-000-1	T00128113
Training set	CEBS	004-00004-0139-000-1	T00128120
Training set	CEBS	004-00004-0139-000-1	T00128121
Training set	CEBS	004-00004-0139-000-1	T00128122
Training set	CEBS	004-00004-0139-000-1	T00128123
Training set	CEBS	004-00004-0139-000-1	T00128124
Training set	CEBS	004-00004-0139-000-1	T00128125
Training set	CEBS	004-00004-0139-000-1	T00128126
Training set	CEBS	004-00004-0139-000-1	T00128127
Training set	CEBS	004-00004-0139-000-1	T00128129
Training set	CEBS	004-00004-0139-000-1	T00128322
Training set	CEBS	004-00004-0139-000-1	T00128323
Training set	CEBS	004-00004-0139-000-1	T00128324
Training set	CEBS	004-00004-0139-000-1	T00128325
Training set	CEBS	004-00004-0139-000-1	T00128328
Training set	CEBS	004-00004-0139-000-1	T00128329
Training set	CEBS	004-00004-0139-000-1	T00128330
Training set	CEBS	004-00004-0139-000-1	T00128331
Training set	CEBS	004-00004-0139-000-1	T00128332
Training set	CEBS	004-00004-0139-000-1	T00128333
Training set	CEBS	004-00004-0139-000-1	T00128334
Training set	CEBS	004-00004-0139-000-1	T00129811
Training set	CEBS	004-00004-0139-000-1	T00130895
Training set	CEBS	004-00004-0139-000-1	T00131456
Training set	CEBS	004-00004-0140-000-3	97152
Training set	CEBS	004-00004-0140-000-3	97190
Training set	CEBS	004-00004-0140-000-3	97211
Training set	CEBS	004-00004-0140-000-3	97295
Training set	CEBS	004-00004-0140-000-3	97299
Training set	CEBS	004-00004-0140-000-3	97332
Training set	CEBS	004-00004-0140-000-3	101097
Training set	CEBS	004-00004-0140-000-3	101099
Training set	CEBS	004-00004-0140-000-3	101663
Training set	CEBS	004-00004-0141-000-4	T00140136
Training set	CEBS	004-00004-0141-000-4	T00140138
Training set	CEBS	004-00004-0141-000-4	T00149421
Training set	CEBS	004-00004-0141-000-4	T00150940
Training set	CEBS	004-00004-0141-000-4	T00150942
Training set	CEBS	004-00004-0141-000-4	T00150943
Training set	CEBS	004-00004-0141-000-4	T00160804
Training set	CEBS	004-00004-0141-000-4	T00160805
Training set	CEBS	004-00004-0141-000-4	T00160812
Training set	CEBS	004-00004-0141-000-4	T00160819
Training set	CEBS	004-00004-0141-000-4	T00160821
Training set	CEBS	004-00004-0141-000-4	T00160826
Training set	CEBS	004-00004-0141-000-4	T00161058
Training set	CEBS	004-00004-0141-000-4	T00162988
Training set	CEBS	004-00004-0142-000-5	T00154009
Training set	CEBS	004-00004-0142-000-5	T00158395
Training set	CEBS	004-00004-0142-000-5	T00158414
Training set	CEBS	004-00004-0142-000-5	T00183979
Training set	CEBS	004-00004-0142-000-5	T00184027
Training set	CEBS	004-00004-0142-000-5	T00184051
Training set	CEBS	004-00004-0142-000-5	T00184074
Training set	CEBS	004-00004-0142-000-5	T00184075
Training set	CEBS	004-00004-0142-000-5	T00184367
Training set	CEBS	004-00004-0142-000-5	T00187550
Training set	CEBS	004-00004-0142-000-5	T00231161
Training set	CEBS	004-00004-0142-000-5	T00231634
Training set	CEBS	004-00004-0144-000-7	T00143816
Training set	CEBS	004-00004-0144-000-7	T00143817
Training set	CEBS	004-00004-0144-000-7	T00143818
Training set	CEBS	004-00004-0144-000-7	T00143822
Training set	CEBS	004-00004-0144-000-7	T00143823
Training set	CEBS	004-00004-0144-000-7	T00144973
Training set	CEBS	004-00004-0144-000-7	T00148776
Training set	CEBS	004-00004-0144-000-7	T00148778
Training set	CEBS	004-00004-0144-000-7	T00148786
Training set	CEBS	004-00004-0144-000-7	T00174219
Training set	CEBS	004-00004-0144-000-7	T00174262
Training set	CEBS	004-00004-0144-000-7	T00175405
Training set	CEBS	004-00004-0144-000-7	T00176500
Training set	CEBS	004-00004-0144-000-7	T00183831
Training set	CEBS	004-00004-0144-000-7	T00185566
Training set	CEBS	004-00004-0144-000-7	T00222368
Training set	CEBS	004-00004-0144-000-7	T00231230
Training set	CEBS	004-00004-0144-000-7	T00231562
Training set	CEBS	004-00004-0146-000-9	92215
Training set	CEBS	004-00004-0146-000-9	92216
Training set	CEBS	004-00004-0146-000-9	92272
Training set	CEBS	004-00004-0146-000-9	92274
Training set	CEBS	004-00004-0146-000-9	92297
Training set	CEBS	004-00004-0146-000-9	92308
Training set	CEBS	004-00004-0146-000-9	92318
Training set	CEBS	004-00004-0146-000-9	92320
Training set	CEBS	004-00004-0146-000-9	97898
Training set	CEBS	004-00004-0146-000-9	97939
Training set	CEBS	004-00004-0146-000-9	97963
Training set	CEBS	004-00004-0146-000-9	T00142516
Training set	CEBS	004-00004-0146-000-9	T00142517
Training set	CEBS	004-00004-0146-000-9	T00143035
Training set	CEBS	004-00004-0146-000-9	T00143037
Training set	CEBS	004-00004-0146-000-9	T00143038
Training set	CEBS	004-00004-0146-000-9	T00143143
Training set	CEBS	004-00004-0146-000-9	T00143144
Training set	CEBS	004-00004-0146-000-9	T00143184
Training set	CEBS	004-00004-0146-000-9	T00145312
Training set	CEBS	004-00004-0146-000-9	T00149737
Training set	CEBS	004-00004-0146-000-9	T00149813
Training set	CEBS	004-00004-0146-000-9	T00149818
Training set	CEBS	004-00004-0146-000-9	T00187620
Training set	CEBS	004-00004-0146-000-9	T00187622
Training set	CEBS	004-00004-0146-000-9	T00187854
Training set	CEBS	004-00004-0146-000-9	T00187856
Training set	CEBS	004-00004-0146-000-9	T00232564
Training set	CEBS	004-00004-0146-000-9	T00233013
Training set	CEBS	004-00004-0146-000-9	T00233071
Training set	CEBS	004-00004-0146-000-9	T00233367
Training set	CEBS	004-00004-0146-000-9	T00233441
Training set	CEBS	004-00004-0146-000-9	T00235085
Training set	CEBS	004-00004-0146-000-9	T00235112
Training set	CEBS	004-00004-0146-000-9	T00237374
Training set	CEBS	004-00004-0146-000-9	T00240028
Training set	CEBS	004-00004-0149-000-2	92017
Training set	CEBS	004-00004-0149-000-2	92071
Training set	CEBS	004-00004-0149-000-2	92156
Training set	CEBS	004-00004-0149-000-2	92187
Training set	CEBS	004-00004-0149-000-2	92259
Training set	CEBS	004-00004-0149-000-2	92380
Training set	CEBS	004-00004-0149-000-2	95155
Training set	CEBS	004-00004-0149-000-2	95290
Training set	CEBS	004-00004-0149-000-2	95539
Training set	CEBS	004-00004-0149-000-2	96369
Training set	CEBS	004-00004-0149-000-2	96382
Training set	CEBS	004-00004-0149-000-2	96390
Training set	CEBS	004-00004-0149-000-2	96822
Training set	CEBS	004-00004-0149-000-2	96854
Training set	CEBS	004-00004-0149-000-2	97790
Training set	CEBS	004-00004-0149-000-2	T00146286
Training set	CEBS	004-00004-0149-000-2	T00146289
Training set	CEBS	004-00004-0149-000-2	T00146540
Training set	CEBS	004-00004-0149-000-2	T00146541
Training set	CEBS	004-00004-0149-000-2	T00146542
Training set	CEBS	004-00004-0149-000-2	T00146543
Training set	CEBS	004-00004-0149-000-2	T00146544
Training set	CEBS	004-00004-0149-000-2	T00146545
Training set	CEBS	004-00004-0149-000-2	T00146549
Training set	CEBS	004-00004-0149-000-2	T00146551
Training set	CEBS	004-00004-0149-000-2	T00146554
Training set	CEBS	004-00004-0149-000-2	T00146556
Training set	CEBS	004-00004-0149-000-2	T00146560
Training set	CEBS	004-00004-0149-000-2	T00146561
Training set	CEBS	004-00004-0149-000-2	T00146564
Training set	CEBS	004-00004-0149-000-2	T00146992
Training set	CEBS	004-00004-0149-000-2	T00146993
Training set	CEBS	004-00004-0149-000-2	T00146996
Training set	CEBS	004-00004-0149-000-2	T00146998
Training set	CEBS	004-00004-0149-000-2	T00147005
Training set	CEBS	004-00004-0149-000-2	T00147013
Training set	CEBS	004-00004-0149-000-2	T00147014
Training set	CEBS	004-00004-0149-000-2	T00147016
Training set	CEBS	004-00004-0149-000-2	T00147336
Training set	CEBS	004-00004-0149-000-2	T00147387
Training set	CEBS	004-00004-0149-000-2	T00147393
Training set	CEBS	004-00004-0149-000-2	T00147394
Training set	CEBS	004-00004-0149-000-2	T00147395
Training set	CEBS	004-00004-0149-000-2	T00147398
Training set	CEBS	004-00004-0149-000-2	T00147399
Training set	CEBS	004-00004-0149-000-2	T00147402
Training set	CEBS	004-00004-0149-000-2	T00147405
Training set	CEBS	004-00004-0149-000-2	T00147406
Training set	CEBS	004-00004-0149-000-2	T00148140
Training set	CEBS	004-00004-0149-000-2	T00148288
Training set	CEBS	004-00004-0149-000-2	T00148784
Training set	CEBS	004-00004-0149-000-2	T00190222
Training set	CEBS	004-00004-0149-000-2	T00190276
Training set	CEBS	004-00004-0149-000-2	T00214682
Training set	CEBS	004-00004-0149-000-2	T00230457
Training set	CEBS	004-00004-0149-000-2	T00233400
Training set	CEBS	004-00004-0149-000-2	T00233737
Training set	CEBS	004-00004-0149-000-2	T00234906
Training set	CEBS	004-00004-0149-000-2	T00235026
Training set	CEBS	004-00004-0149-000-2	T00235091
Training set	CEBS	004-00004-0151-000-5	91900
Training set	CEBS	004-00004-0151-000-5	91904
Training set	CEBS	004-00004-0151-000-5	91926
Training set	CEBS	004-00004-0151-000-5	92059
Training set	CEBS	004-00004-0151-000-5	92081
Training set	CEBS	004-00004-0151-000-5	92082
Training set	CEBS	004-00004-0151-000-5	92083
Training set	CEBS	004-00004-0151-000-5	92169
Training set	CEBS	004-00004-0151-000-5	94147
Training set	CEBS	004-00004-0151-000-5	94193
Training set	CEBS	004-00004-0151-000-5	94347
Training set	CEBS	004-00004-0151-000-5	95157
Training set	CEBS	004-00004-0151-000-5	95159
Training set	CEBS	004-00004-0151-000-5	95183
Training set	CEBS	004-00004-0151-000-5	95198
Training set	CEBS	004-00004-0151-000-5	95216
Training set	CEBS	004-00004-0151-000-5	95269
Training set	CEBS	004-00004-0151-000-5	95301
Training set	CEBS	004-00004-0151-000-5	95526
Training set	CEBS	004-00004-0151-000-5	95566
Training set	CEBS	004-00004-0151-000-5	96928
Training set	CEBS	004-00004-0151-000-5	97050
Training set	CEBS	004-00004-0151-000-5	97115
Training set	CEBS	004-00004-0151-000-5	97468
Training set	CEBS	004-00004-0151-000-5	97491
Training set	CEBS	004-00004-0151-000-5	97803
Training set	CEBS	004-00004-0152-000-6	91889
Training set	CEBS	004-00004-0152-000-6	92050
Training set	CEBS	004-00004-0152-000-6	92161
Training set	CEBS	004-00004-0152-000-6	92748
Training set	CEBS	004-00004-0152-000-6	92824
Training set	CEBS	004-00004-0152-000-6	92893
Training set	CEBS	004-00004-0152-000-6	94144
Training set	CEBS	004-00004-0152-000-6	94381
Training set	CEBS	004-00004-0152-000-6	95322
Training set	CEBS	004-00004-0152-000-6	95516
Training set	CEBS	004-00004-0152-000-6	95538
Training set	CEBS	004-00004-0152-000-6	95839
Training set	CEBS	004-00004-0152-000-6	95875
Training set	CEBS	004-00004-0152-000-6	95876
Training set	CEBS	004-00004-0152-000-6	96995
Training set	CEBS	004-00004-0152-000-6	97193
Training set	CEBS	004-00004-0152-000-6	97304
Training set	CEBS	004-00004-0152-000-6	97353
Training set	CEBS	004-00004-0152-000-6	97518
Training set	CEBS	004-00004-0152-000-6	97553
Training set	CEBS	004-00004-0152-000-6	97806
Training set	CEBS	004-00004-0153-000-7	T00148373
Training set	CEBS	004-00004-0153-000-7	T00148374
Training set	CEBS	004-00004-0153-000-7	T00148375
Training set	CEBS	004-00004-0153-000-7	T00148808
Training set	CEBS	004-00004-0153-000-7	T00149000
Training set	CEBS	004-00004-0153-000-7	T00149314
Training set	CEBS	004-00004-0153-000-7	T00149315
Training set	CEBS	004-00004-0153-000-7	T00149316
Training set	CEBS	004-00004-0153-000-7	T00149319
Training set	CEBS	004-00004-0153-000-7	T00222348
Training set	CEBS	004-00004-0153-000-7	T00231540
Training set	CEBS	004-00004-0153-000-7	T00231598
Training set	CEBS	004-00004-0155-000-9	T00150722
Training set	CEBS	004-00004-0155-000-9	T00150723
Training set	CEBS	004-00004-0155-000-9	T00150724
Training set	CEBS	004-00004-0155-000-9	T00150725
Training set	CEBS	004-00004-0155-000-9	T00150726
Training set	CEBS	004-00004-0155-000-9	T00150729
Training set	CEBS	004-00004-0155-000-9	T00150791
Training set	CEBS	004-00004-0155-000-9	T00150792
Training set	CEBS	004-00004-0155-000-9	T00150919
Training set	CEBS	004-00004-0155-000-9	T00150921
Training set	CEBS	004-00004-0155-000-9	T00156946
Training set	CEBS	004-00004-0155-000-9	T00158447
Training set	CEBS	004-00004-0155-000-9	T00158450
Training set	CEBS	004-00004-0155-000-9	T00158488
Training set	CEBS	004-00004-0155-000-9	T00164508
Training set	CEBS	004-00004-0155-000-9	T00187583
Training set	CEBS	004-00004-0155-000-9	T00187611
Training set	CEBS	004-00004-0155-000-9	T00187615
Training set	CEBS	004-00004-0155-000-9	T00187821
Training set	CEBS	004-00004-0155-000-9	T00187848
Training set	CEBS	004-00004-0155-000-9	T00187851
Training set	CEBS	004-00004-0155-000-9	T00219811
Training set	CEBS	004-00004-0155-000-9	T00219837
Training set	CEBS	004-00004-0155-000-9	T00221373
Training set	CEBS	004-00004-0156-000-0	92209
Training set	CEBS	004-00004-0156-000-0	92275
Training set	CEBS	004-00004-0156-000-0	92326
Training set	CEBS	004-00004-0156-000-0	92350
Training set	CEBS	004-00004-0156-000-0	92381
Training set	CEBS	004-00004-0156-000-0	92734
Training set	CEBS	004-00004-0156-000-0	92798
Training set	CEBS	004-00004-0156-000-0	92865
Training set	CEBS	004-00004-0156-000-0	97805
Training set	CEBS	004-00004-0156-000-0	97830
Training set	CEBS	004-00004-0156-000-0	97874
Training set	CEBS	004-00004-0156-000-0	T00150648
Training set	CEBS	004-00004-0156-000-0	T00150651
Training set	CEBS	004-00004-0156-000-0	T00150935
Training set	CEBS	004-00004-0156-000-0	T00156949
Training set	CEBS	004-00004-0156-000-0	T00156952
Training set	CEBS	004-00004-0156-000-0	T00156957
Training set	CEBS	004-00004-0156-000-0	T00156984
Training set	CEBS	004-00004-0156-000-0	T00156987
Training set	CEBS	004-00004-0156-000-0	T00156991
Training set	CEBS	004-00004-0156-000-0	T00158410
Training set	CEBS	004-00004-0156-000-0	T00158483
Training set	CEBS	004-00004-0156-000-0	T00158846
Training set	CEBS	004-00004-0156-000-0	T00159127
Training set	CEBS	004-00004-0156-000-0	T00173607
Training set	CEBS	004-00004-0156-000-0	T00222327
Training set	CEBS	004-00004-0156-000-0	T00231536
Training set	CEBS	004-00004-0157-000-1	T00157039
Training set	CEBS	004-00004-0157-000-1	T00158524
Training set	CEBS	004-00004-0157-000-1	T00158527
Training set	CEBS	004-00004-0157-000-1	T00158609
Training set	CEBS	004-00004-0157-000-1	T00158612
Training set	CEBS	004-00004-0157-000-1	T00158634
Training set	CEBS	004-00004-0157-000-1	T00158636
Training set	CEBS	004-00004-0157-000-1	T00159101
Training set	CEBS	004-00004-0157-000-1	T00159104
Training set	CEBS	004-00004-0157-000-1	T00159146
Training set	CEBS	004-00004-0157-000-1	T00159154
Training set	CEBS	004-00004-0157-000-1	T00159358
Training set	CEBS	004-00004-0157-000-1	T00159651
Training set	CEBS	004-00004-0158-000-2	92467
Training set	CEBS	004-00004-0158-000-2	92471
Training set	CEBS	004-00004-0158-000-2	92503
Training set	CEBS	004-00004-0158-000-2	92545
Training set	CEBS	004-00004-0158-000-2	92575
Training set	CEBS	004-00004-0158-000-2	92610
Training set	CEBS	004-00004-0158-000-2	92620
Training set	CEBS	004-00004-0158-000-2	92671
Training set	CEBS	004-00004-0158-000-2	92722
Training set	CEBS	004-00004-0158-000-2	92783
Training set	CEBS	004-00004-0158-000-2	92791
Training set	CEBS	004-00004-0158-000-2	92801
Training set	CEBS	004-00004-0158-000-2	92816
Training set	CEBS	004-00004-0158-000-2	92933
Training set	CEBS	004-00004-0158-000-2	92935
Training set	CEBS	004-00004-0158-000-2	96999
Training set	CEBS	004-00004-0158-000-2	97829
Training set	CEBS	004-00004-0158-000-2	97891
Training set	CEBS	004-00004-0158-000-2	T00157056
Training set	CEBS	004-00004-0158-000-2	T00157061
Training set	CEBS	004-00004-0158-000-2	T00157062
Training set	CEBS	004-00004-0158-000-2	T00158927
Training set	CEBS	004-00004-0158-000-2	T00159186
Training set	CEBS	004-00004-0158-000-2	T00159188
Training set	CEBS	004-00004-0158-000-2	T00159369
Training set	CEBS	004-00004-0158-000-2	T00159371
Training set	CEBS	004-00004-0158-000-2	T00159391
Training set	CEBS	004-00004-0158-000-2	T00159398
Training set	CEBS	004-00004-0158-000-2	T00159420
Training set	CEBS	004-00004-0158-000-2	T00159464
Training set	CEBS	004-00004-0158-000-2	T00159500
Training set	CEBS	004-00004-0158-000-2	T00159501
Training set	CEBS	004-00004-0158-000-2	T00159502
Training set	CEBS	004-00004-0158-000-2	T00159508
Training set	CEBS	004-00004-0158-000-2	T00159542
Training set	CEBS	004-00004-0158-000-2	T00159587
Training set	CEBS	004-00004-0158-000-2	T00159590
Training set	CEBS	004-00004-0158-000-2	T00159805
Training set	CEBS	004-00004-0158-000-2	T00159807
Training set	CEBS	004-00004-0158-000-2	T00159969
Training set	CEBS	004-00004-0158-000-2	T00231919
Training set	CEBS	004-00004-0158-000-2	T00231952
Training set	CEBS	004-00004-0158-000-2	T00231987
Training set	CEBS	004-00004-0161-000-6	T00159945
Training set	CEBS	004-00004-0161-000-6	T00159966
Training set	CEBS	004-00004-0161-000-6	T00160065
Training set	CEBS	004-00004-0161-000-6	T00160195
Training set	CEBS	004-00004-0161-000-6	T00160253
Training set	CEBS	004-00004-0161-000-6	T00160254
Training set	CEBS	004-00004-0161-000-6	T00160285
Training set	CEBS	004-00004-0161-000-6	T00160326
Training set	CEBS	004-00004-0161-000-6	T00160359
Training set	CEBS	004-00004-0161-000-6	T00160370
Training set	CEBS	004-00004-0161-000-6	T00160401
Training set	CEBS	004-00004-0161-000-6	T00160671
Training set	CEBS	004-00004-0161-000-6	T00160865
Training set	CEBS	004-00004-0161-000-6	T00163072
Training set	CEBS	004-00004-0161-000-6	T00168140
Training set	CEBS	004-00004-0161-000-6	T00219843
Training set	CEBS	004-00004-0161-000-6	T00221381
Training set	CEBS	004-00004-0161-000-6	T00221420
Training set	CEBS	004-00004-0163-000-8	T00160652
Training set	CEBS	004-00004-0163-000-8	T00160659
Training set	CEBS	004-00004-0163-000-8	T00160667
Training set	CEBS	004-00004-0163-000-8	T00160718
Training set	CEBS	004-00004-0163-000-8	T00160721
Training set	CEBS	004-00004-0163-000-8	T00160727
Training set	CEBS	004-00004-0163-000-8	T00160730
Training set	CEBS	004-00004-0163-000-8	T00160737
Training set	CEBS	004-00004-0163-000-8	T00160742
Training set	CEBS	004-00004-0163-000-8	T00160745
Training set	CEBS	004-00004-0163-000-8	T00160755
Training set	CEBS	004-00004-0163-000-8	T00160777
Training set	CEBS	004-00004-0163-000-8	T00160795
Training set	CEBS	004-00004-0163-000-8	T00160962
Training set	CEBS	004-00004-0163-000-8	T00160967
Training set	CEBS	004-00004-0163-000-8	T00163080
Training set	CEBS	004-00004-0163-000-8	T00168839
Training set	CEBS	004-00004-0163-000-8	T00172902
Training set	CEBS	004-00004-0163-000-8	T00219814
Training set	CEBS	004-00004-0163-000-8	T00219840
Training set	CEBS	004-00004-0163-000-8	T00221376
Training set	CEBS	004-00004-0166-000-1	T00164346
Training set	CEBS	004-00004-0166-000-1	T00164353
Training set	CEBS	004-00004-0166-000-1	T00164534
Training set	CEBS	004-00004-0166-000-1	T00168522
Training set	CEBS	004-00004-0166-000-1	T00168523
Training set	CEBS	004-00004-0166-000-1	T00168528
Training set	CEBS	004-00004-0166-000-1	T00168667
Training set	CEBS	004-00004-0166-000-1	T00168760
Training set	CEBS	004-00004-0166-000-1	T00168765
Training set	CEBS	004-00004-0166-000-1	T00168768
Training set	CEBS	004-00004-0166-000-1	T00168784
Training set	CEBS	004-00004-0166-000-1	T00168865
Training set	CEBS	004-00004-0166-000-1	T00168951
Training set	CEBS	004-00004-0166-000-1	T00168954
Training set	CEBS	004-00004-0166-000-1	T00169865
Training set	CEBS	004-00004-0166-000-1	T00169873
Training set	CEBS	004-00004-0166-000-1	T00169876
Training set	CEBS	004-00004-0166-000-1	T00169894
Training set	CEBS	004-00004-0166-000-1	T00169899
Training set	CEBS	004-00004-0166-000-1	T00170017
Training set	CEBS	004-00004-0166-000-1	T00170022
Training set	CEBS	004-00004-0166-000-1	T00170025
Training set	CEBS	004-00004-0166-000-1	T00172881
Training set	CEBS	004-00004-0166-000-1	T00172885
Training set	CEBS	004-00004-0166-000-1	T00172906
Training set	CEBS	004-00004-0166-000-1	T00229751
Training set	CEBS	004-00004-0166-000-1	T00229754
Training set	CEBS	004-00004-0166-000-1	T00229777
Training set	CEBS	004-00004-0166-000-1	T00229780
Training set	CEBS	004-00004-0166-000-1	T00229801
Training set	CEBS	004-00004-0166-000-1	T00229804
Training set	CEBS	004-00004-0166-000-1	T00234890
Training set	CEBS	004-00004-0166-000-1	T00235020
Training set	CEBS	004-00004-0166-000-1	T00235050
Training set	CEBS	004-00004-0170-000-6	93901
Training set	CEBS	004-00004-0170-000-6	93903
Training set	CEBS	004-00004-0170-000-6	94128
Training set	CEBS	004-00004-0170-000-6	94187
Training set	CEBS	004-00004-0170-000-6	94227
Training set	CEBS	004-00004-0170-000-6	94229
Training set	CEBS	004-00004-0170-000-6	94242
Training set	CEBS	004-00004-0170-000-6	94270
Training set	CEBS	004-00004-0170-000-6	94278
Training set	CEBS	004-00004-0170-000-6	94293
Training set	CEBS	004-00004-0170-000-6	94304
Training set	CEBS	004-00004-0170-000-6	94390
Training set	CEBS	004-00004-0170-000-6	96837
Training set	CEBS	004-00004-0170-000-6	96892
Training set	CEBS	004-00004-0170-000-6	96912
Training set	CEBS	004-00004-0170-000-6	96929
Training set	CEBS	004-00004-0170-000-6	96948
Training set	CEBS	004-00004-0181-000-8	T00230441
Training set	CEBS	004-00004-0181-000-8	T00230445
Training set	CEBS	004-00004-0181-000-8	T00230448
Training set	CEBS	004-00004-0181-000-8	T00232459
Training set	CEBS	004-00004-0181-000-8	T00232511
Training set	CEBS	004-00004-0181-000-8	T00232514
Training set	CEBS	004-00004-0181-000-8	T00232516
Training set	CEBS	004-00004-0181-000-8	T00233736
Training set	CEBS	004-00004-0181-000-8	T00235071
Training set	CEBS	004-00004-0181-000-8	T00243941
Training set	CEBS	004-00004-0181-000-8	T00244013
Training set	CEBS	004-00004-0188-000-5	96480
Training set	CEBS	004-00004-0188-000-5	96488
Training set	CEBS	004-00004-0188-000-5	96496
Training set	CEBS	004-00004-0188-000-5	96498
Training set	CEBS	004-00004-0188-000-5	96510
Training set	CEBS	004-00004-0188-000-5	96518
Training set	CEBS	004-00004-0188-000-5	96751
Training set	CEBS	004-00004-0188-000-5	96783
Training set	CEBS	004-00004-0188-000-5	96785
Training set	CEBS	004-00004-0188-000-5	96788
Training set	CEBS	004-00004-0188-000-5	T00258074
Training set	CEBS	004-00004-0188-000-5	T00258168
Training set	CEBS	004-00004-0188-000-5	T00258169
Training set	CEBS	004-00004-0188-000-5	T00258170
Training set	CEBS	004-00004-0188-000-5	T00258171
Training set	CEBS	004-00004-0188-000-5	T00258172
Training set	CEBS	004-00004-0188-000-5	T00258173
Training set	CEBS	004-00004-0188-000-5	T00258174
Training set	CEBS	004-00004-0188-000-5	T00258175
Training set	CEBS	004-00004-0188-000-5	T00258253
Training set	CEBS	004-00004-0188-000-5	T00258256
Training set	CEBS	004-00004-0188-000-5	T00258257
Training set	CEBS	004-00004-0188-000-5	T00258259
Training set	CEBS	004-00004-0188-000-5	T00259394
Training set	CEBS	004-00004-0188-000-5	T00259395
Training set	GEO	GSE10034	GSM253585
Training set	GEO	GSE10034	GSM253586
Training set	GEO	GSE10034	GSM253587
Training set	GEO	GSE10034	GSM253588
Training set	GEO	GSE10034	GSM253589
Training set	GEO	GSE10034	GSM253590
Training set	GEO	GSE10034	GSM253591
Training set	GEO	GSE10034	GSM253592
Training set	GEO	GSE10034	GSM253593
Training set	GEO	GSE10034	GSM253594
Training set	GEO	GSE10034	GSM253595
Training set	GEO	GSE10034	GSM253596
Training set	GEO	GSE19290	GSM478817
Training set	GEO	GSE19290	GSM478818
Training set	GEO	GSE19290	GSM478819
Training set	GEO	GSE19290	GSM478820
Training set	GEO	GSE19290	GSM478821
Training set	GEO	GSE19290	GSM478822
Training set	GEO	GSE19290	GSM478823
Training set	GEO	GSE19290	GSM478824
Training set	GEO	GSE19290	GSM478825
Training set	GEO	GSE19290	GSM478826
Training set	GEO	GSE19290	GSM478827
Training set	GEO	GSE19290	GSM478828
Training set	GEO	GSE19290	GSM478829
Training set	GEO	GSE19290	GSM478830
Training set	GEO	GSE19290	GSM478831
Training set	GEO	GSE19290	GSM478832
Training set	GEO	GSE19290	GSM478833
Training set	GEO	GSE19290	GSM478834
Training set	GEO	GSE19290	GSM478835
Training set	GEO	GSE19290	GSM478836
Training set	GEO	GSE19290	GSM478837
Training set	GEO	GSE19290	GSM478838
Training set	GEO	GSE19290	GSM478839
Training set	GEO	GSE19290	GSM478840
Training set	GEO	GSE19290	GSM478841
Training set	GEO	GSE19290	GSM478842
Training set	GEO	GSE19290	GSM478843
Training set	GEO	GSE19290	GSM478844
Training set	GEO	GSE19290	GSM478845
Training set	GEO	GSE19290	GSM478846
Training set	GEO	GSE19290	GSM478853
Training set	GEO	GSE19290	GSM478854
Training set	GEO	GSE19290	GSM478855
Training set	GEO	GSE19290	GSM478856
Training set	GEO	GSE19290	GSM478857
Training set	GEO	GSE19290	GSM478858
Training set	GEO	GSE19290	GSM478859
Training set	GEO	GSE19290	GSM478860
Training set	GEO	GSE19290	GSM478861
Training set	GEO	GSE19290	GSM478862
Training set	GEO	GSE19290	GSM478863
Training set	GEO	GSE19290	GSM478864
Training set	GEO	GSE19290	GSM478865
Training set	GEO	GSE19290	GSM478866
Training set	GEO	GSE19290	GSM478867
Training set	GEO	GSE19290	GSM478868
Training set	GEO	GSE19290	GSM478875
Training set	GEO	GSE19290	GSM478876
Training set	GEO	GSE19290	GSM478877
Training set	GEO	GSE19290	GSM478878
Training set	GEO	GSE19290	GSM478879
Training set	GEO	GSE19290	GSM478880
Training set	GEO	GSE19290	GSM478881
Training set	GEO	GSE19290	GSM478882
Training set	GEO	GSE19290	GSM478883
Training set	GEO	GSE19290	GSM478884
Training set	GEO	GSE19290	GSM478885
Training set	GEO	GSE19290	GSM478886
Training set	GEO	GSE19290	GSM478887
Training set	GEO	GSE19290	GSM478888
Training set	GEO	GSE19290	GSM478889
Training set	GEO	GSE19290	GSM478890
Training set	GEO	GSE19290	GSM478891
Training set	GEO	GSE19290	GSM478892
Training set	GEO	GSE19366	GSM480682
Training set	GEO	GSE19366	GSM480683
Training set	GEO	GSE19366	GSM480684
Training set	GEO	GSE19366	GSM480685
Training set	GEO	GSE19366	GSM480686
Training set	GEO	GSE19366	GSM480687
Training set	GEO	GSE19366	GSM480688
Training set	GEO	GSE19366	GSM480689
Training set	GEO	GSE19366	GSM480690
Training set	GEO	GSE19366	GSM480691
Training set	GEO	GSE19366	GSM480692
Training set	GEO	GSE19366	GSM480693
Training set	GEO	GSE19366	GSM480694
Training set	GEO	GSE19366	GSM480695
Training set	GEO	GSE19366	GSM480696
Training set	GEO	GSE19366	GSM480697
Training set	GEO	GSE19366	GSM480698
Training set	GEO	GSE19366	GSM480699
Training set	GEO	GSE19366	GSM480700
Training set	GEO	GSE19366	GSM480701
[truncated: 4,569 more rows]
