# Supplementary material for: Meta-Analysis of Large-Scale Toxicogenomic Data Finds Neuronal Regeneration Related Protein and Cathepsin D to Be Novel Biomarkers of Drug-Induced Toxicity
Source: PLoS One. 2015 Sep 3;10(9):e0136698. doi: 10.1371/journal.pone.0136698 (PMC4559398; doi:10.1371/journal.pone.0136698)
Supplement: S5 Table — (XLSX) [file pone.0136698.s009.xlsx]

## Sheet: S4 Table
S5 Table. Distribution of compound selective toxicity levels in meta-data, related to Fig 2.
Row indicates compound and column indicates percentages of corresponding samples for each toxicity level in each organ.
Compound	Kidney		Liver		Heart
	Level-0	Level-1	Level-0	Level-1	Level-0	Level-1
Bacitracin	0	100
Calcitriol	0	100
Furosemide	0	100
Penciclovir	0	100
Tenidap	0	100
Vancomycin	0	100
Captopril	33.3	66.7
Dexibuprofen	33.3	66.7
Enalapril	33.3	66.7
Hydrochlorothiazide	33.3	66.7
Lincomycin	33.3	66.7
Lipopolysaccharide e. coli o55:b5	33.3	66.7
Allopurinol	40.9	59.1
2-amino-4-nitrophenol	44.4	55.6
Cyclosporine a	63.6	36.4
1-naphthyl isothiocyanate	66.7	33.3
Acarbose	66.7	33.3
Antipyrine	66.7	33.3
Benazepril	66.7	33.3
Cadmium acetate	66.7	33.3
Cephaloridine	66.7	33.3
Chloramphenicol	66.7	33.3
Eucalyptol	66.7	33.3
Gadopentetate dimeglumine	66.7	33.3
Gatifloxacin	66.7	33.3
Gliclazide	66.7	33.3
Lisinopril	66.7	33.3
Norfloxacin	66.7	33.3
Phenylbutazone	66.7	33.3
Probenecid	66.7	33.3
Roxarsone	66.7	33.3
Rapamycin	94.9	5.1
1,2,3-trichloropropane	100	0
6-methoxy-2-naphthylacetic acid	100	0
Azauridine	100	0
Cadmium chloride	100	0
Diethanolamine	100	0
Enrofloxacin	100	0
Ethacrynic acid	100	0
Ethambutol	100	0
Hydroquinone	100	0
Loxoprofen	100	0
Oxaprozin	100	0
Ramipril	100	0
Sisomicin	100	0
Sodium orthovanadate	100	0
Sulbactam	100	0
Alpha-naphthylisothiocyanate			0	100
Dimethylnitrosamine			0	100
Ketorolac			0	100
n-methylformamide			0	100
Pirinixic acid			14.3	85.7
2,3,7,8-tetrachlorodibenzo-p-dioxin			25	75
Aminosalicylic acid			25	75
Promethazine			25	75
D-galactosamine hcl			28.2	71.8
N-nitrosomorpholine			30.6	69.4
Diquat dibromide			31.7	68.3
1,1-dichloroethene			33.3	66.7
Aspirin			33.3	66.7
Balsalazide			33.3	66.7
Betamethasone			33.3	66.7
Bis(2-ethylhexyl)phthalate			33.3	66.7
Bromobenzene			33.3	66.7
Closantel			33.3	66.7
Cortisone			33.3	66.7
Crotamiton			33.3	66.7
Erythromycin			33.3	66.7
Etodolac			33.3	66.7
Letrozole			33.3	66.7
Nimetazepam			33.3	66.7
N-nitrosodiethylamine			33.3	66.7
N-nitrosodimethylamine			33.3	66.7
Norethindrone acetate			33.3	66.7
Olanzapine			33.3	66.7
Roxithromycin			33.3	66.7
Salicylic acid			33.3	66.7
Zomepirac			33.3	66.7
Bithionol			35.3	64.7
Altretamine			40	60
Alpha-naphthoflavone			42.9	57.1
Catechol			42.9	57.1
Enoxacin			44.4	55.6
Fluphenazine			44.4	55.6
Atropine			45.5	54.5
Azithromycin			45.5	54.5
Mitomycin c			45.5	54.5
Nisoldipine			45.5	54.5
Progesterone			45.5	54.5
Torsemide			45.5	54.5
Carmustine			46.4	53.6
1,2-dichlorobenzene			46.5	53.5
Bisphenol a			47.1	52.9
3-methylcholanthrene			50	50
Acemetacin			50	50
Acetazolamide			50	50
Acyclovir			50	50
Alprazolam			50	50
Amlodipine			50	50
Amoxapine			50	50
Amoxicillin			50	50
Artemether			50	50
Artemisinin			50	50
Benzethonium chloride			50	50
Beta-estradiol 3-benzoate			50	50
Beta-naphthoflavone			50	50
Bromfenac			50	50
Bupropion			50	50
Busulfan			50	50
Capsaicin			50	50
Carbamazepine			50	50
Cetraxate			50	50
Chloroxylenol			50	50
Chlorpromazine			50	50
Chlorzoxazone			50	50
Cholic acid			50	50
Ciprofloxacin			50	50
Citalopram			50	50
Citric acid			50	50
Clarithromycin			50	50
Cycloheximide			50	50
Deferiprone			50	50
Dexamethasone			50	50
Dichlorvos			50	50
Digoxin			50	50
Diisopropyl fluorophosphate			50	50
Dimenhydrinate			50	50
Dipyridamole			50	50
Dipyrone			50	50
Eperisone			50	50
Ethisterone			50	50
Ethylene glycol			50	50
Famciclovir			50	50
Fenbendazole			50	50
Ferulic acid			50	50
Fluoxetine			50	50
Genistein			50	50
Hexachlorophene			50	50
Isoeugenol			50	50
Isotretinoin			50	50
Lansoprazole			50	50
Manganese (ii) chloride			50	50
Megestrol acetate			50	50
Methapyrilene			50	50
Methyldopa			50	50
Modafinil			50	50
N,n'-diphenyl-p-phenylenediamine			50	50
Nateglinide			50	50
Nevirapine			50	50
Niacinamide			50	50
Nitrofurantoin			50	50
Norethindrone			50	50
Oxymetholone			50	50
Penicillamine			50	50
Pentobarbital			50	50
Pergolide			50	50
Primidone			50	50
Procarbazine			50	50
Proglumide			50	50
Promazine			50	50
Propylthiouracil			50	50
Rabeprazole			50	50
Raloxifene			50	50
Rosiglitazone			50	50
Secobarbital			50	50
Sildenafil			50	50
Streptozotocin			50	50
Sulfadoxine			50	50
Testosterone			50	50
Tinidazole			50	50
Tocainide			50	50
Tropisetron			50	50
Clotrimazole			51.3	48.7
Azathioprine			52.6	47.4
Tamoxifen			54.5	45.5
Chlorambucil			55.6	44.4
Phenothiazine			55.6	44.4
Valproic acid			55.6	44.4
Thioguanine			56.2	43.8
Diclofenac			58.3	41.7
Nimesulide			58.3	41.7
Rofecoxib			59.1	40.9
Ivermectin			60	40
Nystatin			60	40
Pemoline			60	40
Sulconazole			60	40
Thalidomide			60	40
Ticrynafen			60	40
Trichloroacetic acid			60	40
Warfarin			60	40
Econazole			60.9	39.1
Chloroform			62.5	37.5
Ketoconazole			63.6	36.4
Sparfloxacin			63.6	36.4
4-octylphenol			64.3	35.7
Meloxicam			64.7	35.3
Chlortetracycline			66.7	33.3
Estriol			66.7	33.3
Gentian violet			66.7	33.3
Hydroxyurea			66.7	33.3
Ibufenac			66.7	33.3
Insulin			66.7	33.3
Itraconazole			66.7	33.3
Mifepristone			66.7	33.3
Naloxone			66.7	33.3
Pioglitazone			66.7	33.3
Pramoxine			66.7	33.3
Praziquantel			66.7	33.3
Ethinylestradiol			70.6	29.4
Fluconazole			70.6	29.4
Simvastatin			70.6	29.4
Lorazepam			71.4	28.6
Methotrexate			72.7	27.3
Naproxen			72.7	27.3
Aflatoxin b1			75	25
Isoniazid			75	25
Neostigmine bromide			75	25
Miconazole			80	20
Indomethacin			80.8	19.2
4-methylpyrazole			83.3	16.7
Phenobarbital			85.7	14.3
Isothiocyanate			90	10
Carboplatin			90.9	9.1
Gefitinib			94.4	5.6
Mln-518			94.4	5.6
17-methyltestosterone			100	0
2,2 ,4,4 -tetra-bromodiphenyl ether (bde-47)			100	0
2,2',4,4',5,5'-hexachlorobiphenyl			100	0
2-acetylaminofluorene			100	0
3,3',4,4',5-pentachlorobiphenyl			100	0
3-acetamidophenol			100	0
4-nonylphenol			100	0
6-mercaptopurine			100	0
Abamectin			100	0
Albendazole			100	0
Alfacalcidol			100	0
Amitraz			100	0
Anastrozole			100	0
Anisindione			100	0
Benzocaine			100	0
Benzoic acid			100	0
Bromhexine			100	0
Bromisovalum			100	0
Caerulein			100	0
Carbimazole			100	0
Cerivastatin			100	0
Choline chloride			100	0
Cinnarizine			100	0
Clofibric acid			100	0
Clomiphene			100	0
Clomipramine			100	0
Clonazepam			100	0
Colistin			100	0
Cyproterone acetate			100	0
Danazol			100	0
Dinitrophenol			100	0
Doxapram			100	0
Ergocalciferol			100	0
Erlotinib			100	0
Ethanol			100	0
ether			100	0
Etoposide			100	0
Flubendazole			100	0
Geraniol			100	0
Glimepiride			100	0
Glipizide			100	0
Granisetron			100	0
Griseofulvin			100	0
Hydralazine			100	0
Hydrazine			100	0
Idebenone			100	0
Interleukin 1 beta, rat			100	0
Interleukin 6, rat			100	0
Ipriflavone			100	0
Levamisole			100	0
Lipopolysaccharide e. coli o55			100	0
Lomefloxacin			100	0
Mefenamic acid			100	0
Melatonin			100	0
Mequindox			100	0
Mestranol			100	0
Methocarbamol			100	0
Methylparaben			100	0
Mevastatin			100	0
N,n-dimethylformamide			100	0
Nafenopin			100	0
Niacin			100	0
Nitrazepam			100	0
Oxiconazole			100	0
Oxymetazoline			100	0
Oxyquinoline			100	0
Oxytetracycline			100	0
Pantoprazole			100	0
Phenylhydrazine			100	0
Pravastatin			100	0
Prednisolone			100	0
Primaquine			100	0
Propylene glycol			100	0
Pyrazinamide			100	0
Pyrogallol			100	0
Quetiapine			100	0
Rifampin			100	0
Roziglitazone			100	0
Safrole			100	0
Salicylamide			100	0
Sch-351591			100	0
Sertraline			100	0
Sodium arsenite			100	0
Sulfadiazine			100	0
Sulfaphenazole			100	0
Tacrine			100	0
Temafloxacin			100	0
Terbinafine			100	0
Tetracycline			100	0
Ticlopidine			100	0
Tnf-alpha, rat			100	0
Tolazamide			100	0
Tosufloxacin			100	0
Tranilast			100	0
Triacetin			100	0
Trichloroethane			100	0
Trovafloxacin			100	0
Vinorelbine			100	0
Zaleplon			100	0
Zopiclone			100	0
Soluble zinc leachate components					0	100
Trihexyphenidyl					0	100
Zinc sulfate					0	100
Water soluble zinc					25	75
Maprotiline					33.3	66.7
Terbutaline					50	50
Timolol					50	50
Allylamine					64.3	35.7
Amiloride					66.7	33.3
Azaribine					66.7	33.3
Buflomedil					66.7	33.3
Cyclophosphamide					66.7	33.3
Doxepin					66.7	33.3
Papaverine					66.7	33.3
Paroxetine					66.7	33.3
Metoprolol					71.4	28.6
Chlorpyrifos					77.8	22.2
2'-beta-fluoro-2',3'-deoxyadenosine					83.3	16.7
Baclofen					83.3	16.7
Dobutamine					83.3	16.7
Dexchlorpheniramine					88.9	11.1
3,3',5-triiodo-l-thyronine					100	0
Alendronic acid					100	0
Angiotensin ii human					100	0
Atenolol					100	0
Bis(2-chloroethoxy)methane					100	0
Buspirone					100	0
Bw-723c86					100	0
Chlorpropamide					100	0
Clozapine					100	0
Colchicine					100	0
Cyproheptadine					100	0
Dexfenfluramine					100	0
Dicyclomine					100	0
D-tubocurarine chloride					100	0
Etidronate					100	0
Flunarizine					100	0
Guanethidine					100	0
Idarubicin					100	0
Ifosfamide					100	0
Iproniazid					100	0
Labetalol					100	0
Levofloxacin					100	0
Levosulpiride					100	0
Loratadine					100	0
Losartan					100	0
Mexiletine					100	0
Mianserin					100	0
Mitoxantrone					100	0
Nifedipine					100	0
Pentoxifylline					100	0
Phentolamine					100	0
Phenytoin					100	0
Prazosin					100	0
Prednisone					100	0
Procainamide					100	0
Prochlorperazine					100	0
Risperidone					100	0
Sodium nitroprusside					100	0
Stavudine					100	0
Terazosin					100	0
Terfenadine					100	0
Trimethadione					100	0
Troxipide					100	0
Verapamil					100	0
Vincristine					100	0
Cyclosporin a	0	100	100	0	100	0
Fluocinolone acetonide	66.7	33.3	50	50	100	0
Epirubicin	100	0	33.3	66.7	100	0
Amiodarone	100	0	100		100	0
Lead(iv) acetate	0	100	50	50
Lead (ii) acetate	0	100	58.3	41.7
Ethionine	25	75	47.2	52.8
Thioacetamide	63.9	36.1	10.5	89.5
Neomycin	33.3	66.7	50	50
Sulindac	20	80	65.8	34.2
Ibuprofen	33.3	66.7	57.1	42.9
Allyl alcohol	63.9	36.1	30.8	69.2
Omeprazole	58.3	41.7	41.3	58.7
Hydrocortisone	66.7	33.3	33.3	66.7
Imatinib	66.7	33.3	33.3	66.7
Lomustine	41.7	58.3	58.7	41.3
Benzothiazyl disulfide	66.7	33.3	50	50
Beta-estradiol	66.7	33.3	50	50
Clofibrate	58.3	41.7	59.5	40.5
Carbon tetrachloride	66.7	33.3	67.6	32.4
Atorvastatin	66.7	33.3	70	30
Phenacetin	71.4	28.6	69.2	30.8
Gemfibrozil	66.7	33.3	74.4	25.6
Cholecalciferol	0	100	100	0
Finasteride	66.7	33.3	100	0
Methyl salicylate	66.7	33.3	100	0
Gentamicin	68.8	31.2	100	0
Cisplatin	44.4	55.6	100	0
Rifabutin	50	50	100	0
Zileuton	50	50	100	0
Hexachlorobenzene	100	0	10	90
Diethylstilbestrol	100	0	39.1	60.9
Fluvastatin	100	0	52.2	47.8
Acetaminophen	100	0	61.2	38.8
4,4'-methylenedianiline	100	0	100	0
Cytarabine	100	0	100	0
Diazepam	100	0	100	0
Leflunomide	100	0	100	0
Lovastatin	100	0	100	0
Oxfendazole	100	0	100	0
Tretinoin	100	0	100	0
Vecuronium bromide			0	100	83.3	16.7
Monocrotaline			37.5	62.5	100	0
Fenofibrate			41.7	58.3	100	0
1,4-dichlorobenzene			43.7	56.3	100	0
Vinblastine			44.4	55.6	100	0
Bezafibrate			52.5	47.5	100	0
Carvedilol			60	40	100	0
Zidovudine			100	0	33.3	66.7
Doxorubicin			93.3	6.7	38.2	61.8
Isoprenaline			100	0	57.1	42.9
Spironolactone			100	0	66.7	33.3
Daunorubicin			100	0	100	0
Fludrocortisone acetate			100	0	100	0
Pralidoxime chloride			100	0	100	0
Sotalol			100	0	100	0
Venlafaxine			100	0	100	0
Candesartan	33.3	66.7			100	0
Tacrolimus	40.5	59.5			100	0
Acrolein	66.7	33.3			100	0
Amitriptyline	66.7	33.3			100	0
Furan	100	0			100	0
						Missing
