# Supplementary material for: Meta-Analysis of Large-Scale Toxicogenomic Data Finds Neuronal Regeneration Related Protein and Cathepsin D to Be Novel Biomarkers of Drug-Induced Toxicity
Source: PLoS One. 2015 Sep 3;10(9):e0136698. doi: 10.1371/journal.pone.0136698 (PMC4559398; doi:10.1371/journal.pone.0136698)
Supplement: S6 Table — (XLSX) [file pone.0136698.s010.xlsx]

## Sheet: S6_Table
S6 Table. List of DEGs identified in each meta-analysis.
Tables show the results of meta-analysis for the five comparisons, including compound untreated vs. treated (MA1) (A), organ vs. organ comparison (MA2) (B), level-0 vs. level-1 toxicity in kidney (MA3) (C), level-0 vs. level-1 toxicity in liver (MA4) (D), level-0 vs. level-1 toxicity in heart (MA5) (E). The 21 selected genes and previously known biomarkers are indicated in the 4th and 5th columns…
A. MA1
Untreated vs. treated			21 selected genes	Previously known
Rank	Gene Symbol	p-value	Comparison	Organ
1	Lgals3	0
2	Prkaa1	0
3	Hmox1	3.77e-15		Liver
4	Stat3	1.04e-14
5	Brp44l	6.82e-13
6	Etf1	1.59e-12
7	Dio1	4.73e-12
8	Psma6	6.06e-12
9	Lbp	1.05e-11
10	Tgif1	1.29e-11
11	Orm1	1.59e-11
12	Nrep	8.49e-11	untreated vs. treated
13	Klf6	3.2e-10
14	Acbd6	6.08e-10
15	Tfam	6.51e-10
16	Epcam	1.34e-09
17	Ctsl1	1.65e-09		Liver
18	Itpa	2.18e-09
19	Srxn1	7.44e-09
20	Pla1a	8.57e-09
21	Eif4ebp1	8.73e-09
22	Rgd1309534	2.2e-08
23	Ppap2c	3.09e-08
24	Hspb8	3.29e-08
25	Gpnmb	3.57e-08
26	Hck	8.83e-08
27	Abcc3	1.74e-07
28	Clu	2.65e-07		Kidney
29	Cela1	3.77e-07
30	Enc1	4.82e-07
31	Nek6	7.95e-07
32	Ap2m1	8.63e-07
33	Gadd45a	9.99e-07
34	Pbld	1.24e-06
35	Otc	1.34e-06
36	Eif2b3	1.39e-06
37	Rpl10a	1.4e-06
38	Arntl	1.45e-06
39	Lrrfip1	1.57e-06
40	Gpx2	1.83e-06
41	Tnip2	1.9e-06
42	Fahd1	2.05e-06
43	Agpat4	2.4e-06
44	Cxcl10	2.91e-06
45	Rbm17	2.97e-06
46	Sparc	3.12e-06
47	Asns	3.13e-06
48	Slc3a2	4.85e-06
49	Olr59	5.18e-06
50	Psmc2	6.69e-06
51	Paics	7.13e-06
52	Nbn	9.19e-06
53	Slc16a3	9.95e-06
54	Rbm3	1.02e-05
55	Klhl7	1.17e-05
56	Fth1	1.51e-05
57	Dynlt3	1.61e-05
58	Ssrp1	1.71e-05
59	Appbp2	1.83e-05
60	Gabbr1	2.01e-05
61	Sirt5	2.08e-05
62	Slc2a5	2.23e-05
63	Tmem218	2.72e-05
64	Rps8	2.74e-05
65	Kifc1	3.16e-05	untreated vs. treated
66	Trpv2	3.22e-05
67	Alox15	3.48e-05
68	Enpep	3.55e-05
69	Prps1	3.64e-05
70	Cib2	3.67e-05
71	Akap8	3.72e-05
72	Plec	3.73e-05
73	P2rx1	3.91e-05
74	Cd1d1	4.15e-05
75	Abat	4.74e-05
76	Rarres2	4.78e-05
77	Wnt4	4.92e-05
78	Tbxa2r	5.14e-05	untreated vs. treated
79	Nupr1	5.73e-05
80	Psmc5	5.82e-05
81	Tnfrsf1a	5.99e-05
82	Map4k3	6.87e-05
83	Spp1	7.64e-05	level-0 vs. level-1 toxicity in kidney	Kidney
84	Rab11a	8.06e-05
85	Arpc1b	8.32e-05
86	Mdh1	8.53e-05
87	Atrn	8.78e-05	untreated vs. treated
88	Minpp1	8.95e-05
89	Emcn	9.65e-05
90	Cpt1a	0.00010539
91	Vkorc1	0.000139708
92	Ephx1	0.000145679	untreated vs. treated
93	Serpinh1	0.00014912
94	Irak2	0.000160362
95	Gstp1	0.000170146
96	Ywhag	0.000171758
97	Gmcl1	0.000190504
98	Dnase1l3	0.000235441
99	Hspb3	0.00027376
100	Psmd6	0.000347488
101	Cyp1a1	0.000362178
102	Gatm	0.000387554
103	Col5a3	0.000403591
104	C2cd2	0.00043538
105	B3galnt1	0.000436112
106	Ndufv2	0.000463319
107	Tmlhe	0.000487826
108	Rrad	0.000499665
B. MA2
Organ vs. organ comparison			21 selected genes	Previously known
Rank	Gene Symbol	p-value	Comparison	Which organ
1	Otub2	0
2	Rab38	0
3	Tmem97	0
4	Pxdc1	0
5	Dusp19	0
6	Itih3	0
7	Dtwd1	0
8	Dusp16	0
9	Tnfrsf4	0
10	Ptprs	0
11	Loc689755	0
12	Psmb9	0
13	Ncoa2	0
14	Psmd12	0
15	H6pd	0
16	Ptgfr	0
17	Ralgps2	0
18	Ptgr1	0
19	Ptgis	0
20	Ramp1	0
21	Rapgef4	0
22	Rarb	0
23	Irs1	0
24	Defa	0
25	Lsg1	0
26	Rgd1306820	0
27	Azgp1	0	organ vs. organ comparison
28	Rgd1304952	0
29	Rgd1308059	0
30	B3galt4	0
31	Elac2	0
32	Musk	0
33	Reln	0
34	Tmem39a	0
35	Rarres2	0
36	Slc30a7	0
37	Itgb1bp2	0
38	Lrg1	0
39	Herc4	0
40	Reep4	0
41	Lrp1	0
42	Rgd1309228	0
43	Gzma	0
44	Gys2	0
45	Akr1c3	0
46	Nmnat1	0
47	Akr1c14	0
48	Alas1	0
49	Ube2l6	0
50	Fam32a	0
51	Nmi	0
52	Fasn	0
53	Ugt2b17	0
54	Pmvk	0
55	Fetub	0
56	Agxt	0
57	Fdps	0
58	Plg	0
59	Upb1	0
60	Pot1	0
61	Grin1	0
62	Gria3	0
63	Ppa1	0
64	Ppp1r14a	0
65	Fam113a	0
66	Prkcdbp	0
67	Gtpbp10	0
68	Loc500956	0
69	Negr1	0
70	Apoa5	0
71	Loc499602	0
72	Apol9a	0
73	Apoc1	0
74	Prtg	0
75	Gstz1	0
76	Tspan12	0
77	Ampd1	0
78	Ppp1r3b	0
79	Fads2	0
80	Ttc13	0
81	Fabp2	0
82	Aox1	0
83	F10	0
84	F5	0
85	Rgd1309350	0
86	Dbil5	0
87	Mst1	0
88	Socs2	0
89	Snx11	0
90	Hsd17b7	0
91	Hsd3b7	0
92	Serpina10	0
93	Ccl6	0
94	Ccl22	0
95	Mgc95208	0
96	Ccdc101	0
97	Cntn5	0
98	Car14	0
99	S1pr1	0
100	Samd14	0
101	Spon2	0
102	Spic	0
103	Serpina3k	0
104	Col14a1	0
105	Hscb	0
106	Serpind1	0
107	Smpdl3a	0
108	Hspb3	0
109	Ifi35	0
110	Cenpm	0
111	Slc40a1	0
112	Slc26a8	0
113	Slc28a2	0
114	Cdh17	0
115	Cdkn2b	0
116	Ceacam1	0
117	Copz2	0
118	Slc20a2	0
119	Slc6a9	0
120	Mat1a	0
121	Cd302	0
122	Hspb8	0
123	Sgsm2	0
124	Sh3gl3	0
125	Meox2	0
126	Slc10a1	0
127	Cideb	0
128	Mgst1	0
129	Sqrdl	0
130	Srd5a1	0
131	Rgd1562658	0
132	Il6r	0
133	Hmgcr	0
134	Sult1e1	0
135	Rgd1564036	0
136	Rgd1311874	0
137	Mpnd	0
138	Rgs12	0
139	Stx2	0
140	Bmp2	0
141	Birc2	0
142	Tcfcp2	0
143	Tat	0
144	Tars	0
145	Lyve1	0
146	Rgd1310553	0
147	Ms4a2	0
148	Msmo1	0
149	Taf5l	0
150	Plcl2	0
151	Rnf103	0
152	Stx17	0
153	Hp	0
154	Hpgds	0
155	Sst	0
156	Cp	0		Kidney
157	Rsrc1	0
158	Cpt2	0
159	Hrg	0
160	Il1a	0
161	Mphosph10	0
162	Mmd2	0
163	St8sia3	0
164	Mpg	0
165	C2cd2	0
166	Steap3	0
167	Man2a1	0
168	Creld2	0
169	St5	0
170	Creg1	0
171	Creld1	0
172	Fez1	0
173	Dnase2b	0
174	Acsl5	0
175	Onecut1	0
176	Gp5	0
177	Ldha	0
178	Lcat	0
179	Pemt	0
180	Fmo5	0
181	Pcp4l1	0	level-0 vs. level-1 toxicity in heart
182	Usp38	0
183	Klkb1	0
184	Fkbp11	0
185	Ogg1	0
186	Adrbk2	0
187	Acaca	0
188	Gabrr2	0
189	Gpam	0	level-0 vs. level-1 toxicity in heart
190	Vkorc1	0
191	Abhd2	0
192	Adh4	0
193	Glp2r	0
194	Abcc6	0
195	Fitm2	0
196	Abcc2	0
197	Pgrmc1	0
198	Zfp189	0
199	Pacsin3	0
200	Abtb1	0
201	Abcb11	0
202	Foxa2	0
203	Acox2	0
204	Acap3	0
205	Pdk1	0
206	Afp	0
207	Gngt2	0
208	P2ry2	0
209	Pdia4	0
210	Nr5a2	0
211	Gckr	0
212	Gcgr	0
213	Olr59	0
214	Gnpnat1	0
215	Gnmt	0
216	Xkr8	0
217	Gc	0
218	Trpc1	2.21e-39
219	Porcn	1.44e-38
220	Cd63	7.94e-32
221	Tmem171	3.38e-30
222	Trim29	4.21e-29
223	Pmp22	4.37e-28
224	Abcc1	4.91e-27
225	Scmh1	6.42e-27
226	Ptges	1.42e-26
227	Akap11	1.96e-26
228	Cpm	1.23e-25
229	Rnf166	1.92e-25
230	Pde10a	9.74e-25
231	Enpp4	1.01e-24
232	Parm1	6.32e-24
233	Pde6d	4.39e-23
234	Rab11b	1.18e-22
235	Gabbr1	2.02e-22
236	Rgd1559896	8.76e-22
237	Accn1	2.14e-21
238	Ppp1r14c	2.58e-21
239	Sall2	6.67e-21
240	Id1	8.91e-21
241	Sertad2	9.01e-21
242	Sos2	1.86e-20
243	Gng8	2.09e-20
244	Sorcs2	2.68e-20
245	Tomm34	2.98e-20
246	Pdgfa	3.64e-20
247	Akap2	4.75e-20
248	Fam107a	6.41e-20
249	Sh2d3c	6.48e-20
250	Tmem127	6.58e-20
251	Fhl1	1.11e-19		Heart
252	Rnf34	1.15e-19
253	Loc654482	1.16e-19
254	Rras2	2.22e-19
255	Arrdc1	2.4e-19
256	Hip1	2.56e-19
257	Strada	2.69e-19
258	Acer2	2.83e-19
259	Rgc32	3.63e-19
260	Jag2	3.68e-19
261	Actr6	4.21e-19
262	Zmiz1	4.39e-19
263	Tmem222	7.48e-19
264	Rgd1563669	9.14e-19
265	Nid67	2.05e-18
266	Slc39a13	2.17e-18
267	Sgta	2.18e-18
268	Rgd1308923	3.52e-18
269	Slc4a3	3.72e-18		Heart
270	Cldn7	4.1e-18
271	Zfp36l2	4.32e-18
272	Cxxc5	6.35e-18
273	Scg5	8.39e-18
274	Ednrb	9.39e-18
275	Stau2	1.02e-17
276	Cand2	1.25e-17
277	Zfp180	1.51e-17
278	Serpini1	1.92e-17
279	Pdlim2	2.5e-17
280	Smagp	2.79e-17
281	Ubqln4	3.81e-17
282	Eif4g2	3.85e-17
283	Igsf3	4.33e-17
284	Klc1	4.36e-17
285	Ctnnal1	5.73e-17
286	Fbxo18	7.2e-17
287	Fam149b1	7.65e-17
288	Tekt1	7.97e-17
289	Snapc2	8.39e-17
290	Rgd1310262	8.45e-17
291	Gng13	8.64e-17
292	Fam174a	8.72e-17
293	Me3	1.02e-16
294	Inpp5k	1.07e-16
295	Tnfsf13	1.28e-16
296	Fam198b	1.73e-16
297	Klhl8	1.84e-16
298	Adipoq	2.01e-16
299	Ogt	2.09e-16
300	Irf9	2.22e-16
301	Pgm1	2.22e-16
302	Psmd1	2.22e-16
303	Cebpa	2.22e-16
304	Fabp1	2.22e-16
305	Hsd17b6	2.22e-16
306	Daam1	2.22e-16
307	Adam6	2.22e-16
308	Chd7	2.22e-16
309	Tmem57	2.22e-16
310	P2rx7	2.22e-16
311	Spast	2.22e-16
312	Cyb5a	2.22e-16
313	Mocs1	2.22e-16
314	Cpb2	2.22e-16
315	Foxa1	2.22e-16
316	Syt11	2.22e-16
317	Ebpl	2.22e-16
318	Cyp2c6	2.22e-16
319	Ick	2.22e-16
320	Efha2	2.24e-16
321	Lnx1	2.27e-16
322	Ccl20	2.28e-16
323	Gclm	2.4e-16
324	Plat	2.44e-16
325	Rgd1305664	2.58e-16
326	Tagln2	2.89e-16
327	Odc1	3.04e-16
328	Rgd1310861	3.71e-16
329	Ppp2r1a	4.08e-16
330	Sipa1l3	4.35e-16
331	Hmgcs2	4.44e-16
332	Cyp1a2	4.44e-16
333	Omd	4.44e-16
334	Hspa13	4.44e-16
335	Dus2l	4.44e-16
336	Bfar	4.44e-16
337	Ascc3	4.44e-16
338	Fbxl6	4.44e-16
339	Serpina3n	4.44e-16
340	Parp9	4.44e-16
341	Aifm2	4.44e-16
342	Apcs	4.44e-16
343	Chrm2	4.44e-16
344	Gucy2d	4.44e-16
345	Slc1a2	4.44e-16
346	Rpe	4.44e-16
347	Prkd3	4.44e-16
348	Serping1	4.44e-16
349	Rtkn	4.9e-16
350	Nes	5.91e-16
351	Ttc9c	6.14e-16
352	Ctgf	6.4e-16
353	Farp2	6.66e-16
354	Masp1	6.66e-16
355	Ftcd	6.66e-16
356	Gpr155	6.66e-16
357	Reep6	6.66e-16
358	Uxt	6.66e-16
359	Lgals2	6.66e-16
360	Celsr2	7.02e-16
361	Nin	7.75e-16
362	Heatr5b	8.04e-16
363	Pwwp2b	8.32e-16
364	Etv6	8.88e-16
365	Pkdcc	8.88e-16
366	Tle1	8.88e-16
367	Casp7	8.88e-16
368	Eif4ebp1	8.88e-16
369	Cyp2c22	8.88e-16
370	Pcyt2	8.88e-16
371	Trim26	8.88e-16
372	Rxra	8.88e-16
373	Kcnj12	9.52e-16		Heart
374	Cers4	1.08e-15
375	Fmnl1	1.09e-15
376	Plbd1	1.11e-15
377	Rdh11	1.11e-15
378	Casp4	1.11e-15
379	Gtf2h3	1.11e-15
380	Orm1	1.11e-15
381	Dnajc22	1.11e-15
382	Erlin1	1.11e-15
383	Rgd1311805	1.11e-15
384	Cd14	1.11e-15
385	Tpsab1	1.11e-15
386	Fdft1	1.11e-15
387	Abca1	1.33e-15
388	Loc691862	1.33e-15
389	Cyp2j3	1.33e-15
390	Cyp4f6	1.33e-15
391	Dnase1l3	1.33e-15
392	Psg19	1.33e-15
393	Il2rg	1.46e-15
394	St6galnac2	1.47e-15
395	Car5a	1.55e-15
396	Cbx2	1.55e-15
397	Pfkfb1	1.55e-15
398	Nap1l5	1.55e-15
399	Zfp706	1.6e-15
400	Mdfi	1.64e-15
401	Prlr	1.65e-15
402	Fuca1	1.67e-15
403	Camk2b	1.68e-15
404	C4bpa	1.78e-15
405	Accs	1.78e-15
406	Tars2	1.78e-15
407	Dnpep	1.81e-15
408	Cd97	2e-15
409	Scn11a	2e-15
410	Sytl2	2.21e-15
411	C9	2.22e-15
412	Pon1	2.22e-15
413	Abcc4	2.24e-15
414	Cdh2	2.44e-15
415	Pip4k2b	2.44e-15
416	Tagln	2.45e-15
417	Sgce	2.46e-15
418	Nup214	2.54e-15
419	Morn4	2.56e-15
420	Serpina11	2.66e-15
421	Il1rap	2.66e-15
422	Cyp2e1	2.66e-15
423	Setd5	2.66e-15
424	Rgd1307218	2.71e-15
425	Cyp7a1	2.89e-15
426	Baat	2.89e-15
427	Scarb1	2.89e-15
428	2014-09-01	2.9e-15
429	Vezt	3.11e-15
430	Rgd1563216	3.11e-15
431	Casp3	3.11e-15
432	Itga8	3.27e-15
433	Smo	3.3e-15
434	Lyst	3.33e-15
435	Cars	3.33e-15
436	Nrbf2	3.33e-15
437	Rgd1305679	3.33e-15
438	Stmn3	3.33e-15
439	Alb	3.33e-15
440	Fam35a	3.33e-15
441	C4bpb	3.33e-15
442	Sbk1	3.55e-15
443	Ppp6r2	3.55e-15
444	Sptlc1	3.6e-15
445	Lzts2	3.67e-15
446	Acyp1	3.86e-15
447	Plekhb1	4e-15
448	Insig2	4e-15
449	Cast	4e-15
450	Aqp5	4.44e-15
451	Hdgfrp2	4.44e-15
452	Pcolce2	4.64e-15
453	Hpgd	4.85e-15
454	Cluap1	4.96e-15
455	Cyp2b12	5.11e-15
456	Arhgap18	5.21e-15
457	Mbl1	5.33e-15
458	Oxct1	5.42e-15
459	Akr1d1	5.55e-15
460	Rgd620382	6.22e-15
461	Trappc2	6.68e-15
462	Cmtm8	6.88e-15
463	Mmp9	7.13e-15
464	Zfp384	7.27e-15
465	Apoc3	7.33e-15
466	Psmd9	7.33e-15
467	Yipf1	7.33e-15
468	Sftpd	7.55e-15
469	Ptpn3	7.77e-15
470	Rnf8	7.99e-15
471	Slc39a14	8.22e-15
472	Pnpt1	8.22e-15
473	Dnajb9	8.66e-15
474	Snrnp25	8.66e-15
475	Gypc	8.88e-15
476	Slc3a1	1.04e-14
477	P2ry4	1.09e-14
478	Evpl	1.1e-14
479	Calm3	1.11e-14
480	Dck	1.13e-14
481	Otc	1.13e-14
482	Stk39	1.14e-14
483	Rhbdf1	1.17e-14
484	Prdx4	1.18e-14
485	Car8	1.22e-14
486	Fam213a	1.22e-14
487	Crtap	1.23e-14
488	Vof16	1.27e-14
489	Ttc9	1.31e-14
490	Umod	1.37e-14
491	Prpf19	1.38e-14
492	Cks1b	1.4e-14
493	Kab	1.4e-14
494	Ankrd23	1.42e-14
495	Slc6a13	1.42e-14
496	Larp7	1.49e-14
497	Loc289378	1.51e-14
498	Mapk3	1.56e-14
499	Ppp1cb	1.66e-14
500	Acp5	1.68e-14
501	Ttc23	1.69e-14
502	Tsku	1.71e-14
503	Gtf2f2	1.84e-14
504	Mamdc2	1.89e-14
505	Tpt1	1.91e-14
506	Sar1b	2e-14
507	Peli2	2e-14
508	Fzd2	2.06e-14
509	Rgd1308019	2.11e-14
510	Dock8	2.11e-14
511	Aldh5a1	2.2e-14
512	Gls2	2.24e-14
513	Pgam1	2.27e-14
514	Btbd10	2.32e-14
515	Slc2a1	2.45e-14
516	Cfi	2.49e-14
517	Rgd1561149	2.56e-14
518	Asgr2	2.6e-14
519	Oaf	2.95e-14
520	Oprd1	3.04e-14
521	Mmaa	3.2e-14
522	Cyp2a2	3.22e-14
523	Aldh1a2	3.26e-14
524	Zmynd8	3.3e-14
525	Cyp2a1	3.33e-14
526	Nthl1	3.35e-14
527	Proc	3.4e-14
528	Tcf4	3.43e-14		Heart
529	Hdhd2	3.45e-14
530	Pole	3.51e-14
531	Fam189a2	3.55e-14
532	Cdo1	3.6e-14
533	Bst1	3.71e-14
534	Cyp3a9	3.89e-14
535	Fabp7	4e-14
536	Rnls	4.04e-14
537	Sds	4.06e-14
538	Pdlim1	4.24e-14
539	Cnot10	4.35e-14
540	Chfr	4.4e-14
541	Polg	4.46e-14
542	Chn2	4.51e-14
543	Sfmbt1	4.8e-14
544	Pex14	4.93e-14
545	Akr1b8	4.94e-14
546	Itgav	5.22e-14
547	Htr1f	5.48e-14
548	S1pr2	5.53e-14
549	Usp36	5.82e-14
550	Tmem218	6e-14
551	Tmem80	6.1e-14
552	Nipsnap3b	6.15e-14
553	Tubgcp2	6.33e-14
554	Scp2	6.44e-14
555	Ctnnbip1	6.5e-14
556	Xcl1	6.59e-14
557	Nelf	6.62e-14
558	Apoa2	6.71e-14
559	Ift27	6.82e-14
560	Hopx	6.85e-14
561	S100a13	6.98e-14
562	Exd2	7.25e-14
563	Lrp3	7.39e-14
564	Cd320	7.49e-14
565	Mvd	7.86e-14
566	Nfyb	7.93e-14
567	Naa60	8.22e-14
568	Gstt3	8.24e-14
569	Mafb	8.57e-14
570	Acadsb	8.73e-14
571	C3	8.82e-14
572	Bin3	9.02e-14
573	Myo1b	9.3e-14
574	Fas	9.44e-14
575	Smarcd3	9.87e-14
576	Rin2	1.02e-13
577	Rgd1310794	1.03e-13
578	Psma4	1.11e-13
579	Acly	1.18e-13
580	Mif	1.19e-13
581	Adarb2	1.2e-13
582	Vtn	1.21e-13
583	Grb14	1.21e-13
584	Fcn1	1.22e-13
585	Abo2	1.23e-13
586	Adipor2	1.26e-13
587	Dnajb3	1.26e-13
588	Itih4	1.3e-13
589	Lman1	1.31e-13
590	Sult1b1	1.35e-13
591	Dyt1	1.36e-13
592	Wdyhv1	1.38e-13
593	Asgr1	1.47e-13
594	Ptger3	1.48e-13
595	Sncb	1.51e-13
596	Cyb561d1	1.52e-13
597	Plk2	1.57e-13
598	Atp1b1	1.59e-13
599	Sigmar1	1.6e-13
600	Slit3	1.6e-13
601	Pecam1	1.68e-13
602	Ggh	1.7e-13
603	Man2a2	1.7e-13
604	Armcx2	1.72e-13
605	Amotl2	1.77e-13
606	Cgrrf1	1.78e-13
607	Rb1	1.83e-13
608	Loc686323	1.85e-13
609	Pdcd2	1.87e-13
610	Casp6	1.89e-13
611	Sema6c	1.9e-13
612	B4galt1	1.95e-13
613	Rcbtb2	1.97e-13
614	Rgd1307041	2e-13
615	Commd7	2.05e-13
616	Rassf4	2.11e-13
617	Ptgds	2.19e-13
618	Ndrg1	2.25e-13
619	Hsd17b2	2.25e-13
620	Cfl1	2.26e-13
621	Psma5	2.29e-13
622	Gjb1	2.33e-13
623	Naa10	2.4e-13
624	Zfp219	2.45e-13
625	Slco2b1	2.47e-13
626	Dmd	2.47e-13
627	Cyp4v3	2.49e-13
628	Gbe1	2.52e-13
629	Manf	2.58e-13
630	Atp6ap2	2.61e-13
631	Slc29a1	2.63e-13
632	Ang1	2.72e-13
633	Cnpy3	2.78e-13
634	Pip5k1b	2.86e-13
635	Ptpro	3.01e-13
636	Irak2	3.06e-13
637	Acox3	3.06e-13
638	Cd2bp2	3.13e-13
639	Tfap2a	3.44e-13
640	Gpr172a	3.55e-13
641	Mmp11	3.66e-13
642	Atrn	3.76e-13	untreated vs. treated
643	Degs1	3.85e-13
644	Agpat2	3.91e-13
645	Nsdhl	4.07e-13
646	Nab1	4.1e-13
647	Hal	4.12e-13
648	Masp2	4.15e-13
649	Pdia5	4.19e-13
650	Fabp12	4.22e-13
651	Obp1f	4.25e-13
652	Rab43	4.26e-13
653	Igf1r	4.39e-13
654	Aadat	4.44e-13
655	Rgd1564804	4.45e-13
656	Ncam1	4.58e-13
657	Loc500300	4.59e-13
658	Cxcr7	4.74e-13
659	Pqlc1	4.98e-13
660	Ssna1	4.98e-13
661	Bet1l	4.98e-13
662	Sult2a1	4.99e-13
663	Enpp1	5.02e-13
664	Hmgn3	5.12e-13
665	Dgat2	5.17e-13
666	C2	5.23e-13
667	Gstm1	5.32e-13
668	Dhrs3	5.39e-13
669	Rtn1	5.57e-13
670	Stbd1	5.66e-13
671	Clip2	5.71e-13
672	Phospho2	5.75e-13
673	Capn1	5.81e-13
674	Exoc3l4	5.94e-13
675	Psph	6e-13
676	Polr1a	6.07e-13
677	Rgd1563888	6.07e-13
678	Apoa1	6.08e-13
679	Nr2f2	6.09e-13
680	2014-03-01	6.14e-13
681	Gria2	6.16e-13
682	Epha4	6.2e-13
683	Rgd1311021	6.22e-13
684	Pycr1	6.26e-13
685	Elovl5	6.6e-13
686	Dtx3l	6.69e-13
687	Dync1li1	6.75e-13
688	Rgd1308742	6.8e-13
689	Ddx47	6.81e-13
690	Lnx2	6.89e-13
691	Cgref1	7.17e-13
692	Aadac	7.18e-13
693	Prcp	7.24e-13
694	Rgma	7.35e-13
695	Dclre1a	7.45e-13
696	Rgd1307615	7.49e-13
697	Gch1	7.57e-13
698	Hao2	7.81e-13	organ vs. organ comparison
699	Klf4	8.03e-13
700	Loc606294	8.09e-13
701	Lyz2	8.15e-13
702	Plcd4	8.26e-13
703	Phlda3	8.41e-13
704	Cpb1	8.42e-13
705	Dmap1	8.72e-13
706	Fam49a	8.88e-13
707	Acot9	9.06e-13
708	Ghr	9.36e-13
709	Rgd1309651	9.42e-13
710	Zgpat	9.5e-13
711	Nfat5	9.59e-13
712	Orc4	9.76e-13
713	Rgd1564379	9.85e-13
714	Slc38a4	1e-12
715	Cdh16	1e-12
716	Epcam	1e-12
717	Med24	1.03e-12
718	Vil1	1.07e-12
719	Rgd1306058	1.09e-12
720	Amigo3	1.09e-12
721	Crocc	1.13e-12
722	Ube2g2	1.13e-12
723	Gipc2	1.22e-12
724	Gamt	1.28e-12
725	Lama1	1.3e-12
726	Cyp8b1	1.32e-12
727	Bri3	1.32e-12
728	Fads3	1.34e-12
729	Gmpr	1.35e-12
730	Stim1	1.37e-12
731	Loc306766	1.44e-12
732	Elmo2	1.48e-12
733	Serpina3m	1.5e-12
734	Hif1a	1.53e-12
735	Ap2a2	1.54e-12
736	Syt17	1.56e-12
737	Commd6	1.57e-12
738	Chek1	1.6e-12
739	Ggt5	1.61e-12
740	Tbc1d7	1.61e-12
741	Bzw2	1.63e-12
742	Tnks2	1.67e-12
743	Rragd	1.72e-12
744	Optn	1.74e-12
745	Erbb2	1.76e-12
746	Agt	1.82e-12
747	Lect1	1.83e-12
748	Cycs	1.85e-12
749	Lenep	1.99e-12
750	Rgd1305793	2e-12
751	Impa1	2.03e-12
752	Mtp18	2.05e-12
753	Hnrnpk	2.16e-12
754	Soat1	2.22e-12
755	Mob1a	2.23e-12
756	Col4a1	2.35e-12
757	Tmem27	2.36e-12
758	Cx3cl1	2.39e-12
759	Pnck	2.4e-12
760	Tmem192	2.4e-12
761	Tspan3	2.45e-12
762	Rhoc	2.53e-12
763	Zfp385b	2.54e-12
764	Cdr2	2.56e-12
765	Rbks	2.57e-12
766	Ppp1r3c	2.6e-12
767	Rgd1310127	2.65e-12
768	Nr1i2	2.65e-12
769	Dnase2a	2.7e-12
770	Sdc2	2.82e-12
771	Chrnb2	2.84e-12
772	Tff3	2.84e-12
773	Ccdc65	2.87e-12
774	Lad1	2.88e-12
775	Pppde2	2.9e-12
776	Wbp5	2.92e-12
777	Tram1	2.93e-12
778	Sfrp2	2.93e-12
779	Cotl1	2.97e-12
780	Mybpc2	2.99e-12
781	Bmpr2	3.04e-12
782	Ckm	3.08e-12
783	Pdgfd	3.18e-12
784	Myd88	3.23e-12
785	Loc64038	3.33e-12
786	Zdhhc1	3.33e-12
787	Rgd1311783	3.35e-12
788	Rxrg	3.38e-12	level-0 vs. level-1 toxicity in heart
789	Rgd1311910	3.48e-12
790	Ppdpf	3.5e-12
791	Coro2b	3.55e-12
792	Cckar	3.58e-12
793	Slc9a3r1	3.59e-12
794	Gria4	3.73e-12
795	Ascl2	3.73e-12
796	Clcn6	3.74e-12
797	Il33	3.81e-12
798	Siat7f	3.89e-12
799	C8b	3.9e-12
800	Ggcx	4.02e-12
801	Pomt1	4.02e-12
802	Sppl2a	4.07e-12
803	Renbp	4.11e-12
804	Mecom	4.11e-12
805	Cyp2f4	4.12e-12
806	Dcn	4.24e-12
807	Mark2	4.29e-12
808	Hyou1	4.39e-12
809	Fcgr2b	4.47e-12
810	Slc39a4	4.5e-12
811	Hsd3b5	4.57e-12
812	2014-03-09	4.64e-12
813	Chd3	4.64e-12
814	Spats2l	4.74e-12
815	Pparg	4.75e-12
816	Slc38a3	4.76e-12
817	Rgd1359634	4.91e-12
818	Snx6	4.95e-12
819	Apba3	5.06e-12
820	Bche	5.09e-12
821	Rcl1	5.11e-12
822	Insr	5.16e-12
823	Ap3m2	5.23e-12
824	Nfe2	5.24e-12
825	Pbx3	5.28e-12
826	Agrn	5.31e-12
827	Camkmt	5.33e-12
828	Dnal1	5.36e-12
829	Dnajc8	5.39e-12
830	Cd200	5.53e-12
831	Loc302495	5.56e-12
832	Ptn	5.7e-12
833	Slc19a2	5.73e-12
834	Raver1	5.75e-12
835	Bhlhe41	5.78e-12
836	Thap4	5.86e-12
837	Ewsr1	5.86e-12
838	Seli	5.96e-12
839	Kynu	5.97e-12
840	B3galnt1	6.12e-12
841	Rgnef	6.17e-12
842	Pkm2	6.2e-12
843	Ano6	6.32e-12
844	Cav1	6.32e-12
845	Gdpd1	6.37e-12
846	Slc35f5	6.45e-12
847	Pttg1ip	6.6e-12
848	Dexi	6.8e-12
849	Phlpp1	6.91e-12
850	Ephx1	7.03e-12	untreated vs. treated
851	Laptm4b	7.12e-12
852	Pdk3	7.22e-12
853	Pip4k2a	7.23e-12
854	Mx2	7.39e-12
855	Rgd1309906	7.42e-12
856	Scoc	7.51e-12
857	Fah	7.56e-12
858	Bmp1	7.58e-12
859	Pax8	7.86e-12
860	Pcdh19	7.88e-12
861	Slc29a3	7.9e-12
862	Cmc1	7.91e-12
863	Rgd1311849	7.95e-12
864	Car12	7.97e-12
865	Hpcal4	8.06e-12
866	Atxn7l4	8.15e-12
867	Loc682033	8.28e-12
868	Tmem150a	8.43e-12
869	Tmem33	8.61e-12
870	Tns3	8.84e-12
871	Lamb1	8.95e-12
872	Wash2	8.96e-12
873	Fgb	9.06e-12
874	Mal	9.12e-12
875	Blk	9.2e-12
876	Slc25a5	9.3e-12
877	Rgd1565675	9.32e-12
878	Lrpap1	9.59e-12
879	Krt7	9.64e-12
880	Slc22a7	9.68e-12
881	Kcnb1	9.7e-12
882	Cadm3	9.73e-12
883	Pdss2	9.76e-12
884	Dpys	9.76e-12
885	Slc44a4	9.81e-12
886	Rab2b	1e-11
887	Clstn1	1e-11
888	Ssx2ip	1.04e-11
889	Plod1	1.05e-11
890	Prkra	1.05e-11
891	Lsm14a	1.05e-11
892	Kcnh2	1.06e-11
893	Chpf	1.08e-11
894	Agpat1	1.09e-11
895	Rab11fip3	1.09e-11
896	Spry1	1.1e-11
897	Camk2n1	1.11e-11
898	Stim2	1.11e-11
899	Cd1d1	1.12e-11
900	Zfp278	1.14e-11
901	Sh3gl2	1.17e-11
902	Kcnk1	1.18e-11
903	Kap	1.19e-11
904	Mfsd2a	1.22e-11
905	Flt4	1.23e-11
906	Pion	1.25e-11
907	Stat2	1.25e-11
908	Sipa1l2	1.26e-11
909	Prom1	1.27e-11
910	Fads1	1.31e-11
911	Hebp1	1.35e-11
912	Mgmt	1.37e-11
913	Ckb	1.39e-11
914	Adamts9	1.41e-11
915	Kctd15	1.44e-11
916	Rpp25	1.44e-11
917	Rgd1359349	1.44e-11
918	Idh3a	1.44e-11
919	2014-09-03	1.45e-11
920	Crem	1.45e-11
921	Dpp4	1.46e-11
922	Uspl1	1.46e-11
923	Slc19a1	1.47e-11
924	Atp6v1a	1.48e-11
925	Slc46a1	1.5e-11
926	Slc2a4	1.55e-11
927	Fndc3a	1.55e-11
928	Plcl1	1.56e-11
929	Cabp1	1.56e-11
930	Atp11a	1.58e-11
931	Sncg	1.61e-11
932	Cyp3a18	1.63e-11
933	Irgm	1.66e-11
934	Psat1	1.67e-11
935	Fcgrt	1.67e-11
936	Vcam1	1.7e-11
937	Tspo	1.71e-11
938	Gpx3	1.73e-11
939	Itpr3	1.73e-11
940	Defb1	1.76e-11
941	Nup37	1.77e-11
942	Egfl8	1.78e-11
943	Lgalsl	1.79e-11
944	Arhgap10	1.8e-11
945	Apoe	1.81e-11
946	Cnn3	1.81e-11
947	Papss1	1.82e-11
948	Cxadr	1.87e-11
949	Arg2	1.87e-11
950	Bin1	1.87e-11
951	Gprc5c	1.89e-11
952	Hdac7	1.89e-11
953	Ift81	1.92e-11
954	Ptpn13	1.94e-11
955	Psmg1	1.95e-11
956	Pla2g1b	1.95e-11
957	Rgd1566239	1.97e-11
958	Rnase4	1.97e-11
959	Ppp1r36	1.99e-11
960	Psma3	1.99e-11
961	Emb	2.01e-11
962	Cd247	2.05e-11
963	Mme	2.05e-11
964	Esr2	2.07e-11
965	Nid2	2.07e-11
966	Sostdc1	2.08e-11
967	Olfml1	2.11e-11
968	Espn	2.11e-11
969	Rgd1306941	2.12e-11
970	Bdh2	2.12e-11
971	Bcl2l1	2.13e-11
972	Slc4a4	2.19e-11
973	Tspan8	2.26e-11
974	Loxl1	2.26e-11
975	Spata6	2.28e-11
976	Gck	2.28e-11
977	Slc6a18	2.29e-11
978	Maob	2.32e-11
979	Hipk1	2.33e-11
980	Ppp4r1	2.34e-11
981	Pten	2.38e-11
982	Sike1	2.43e-11
983	Itgae	2.44e-11
984	Atp9b	2.45e-11
985	Zc3hc1	2.5e-11
986	Akap12	2.51e-11
987	Adh1	2.52e-11
988	Lss	2.57e-11
989	Tmem50a	2.58e-11
990	Nisch	2.6e-11
991	Abcc5	2.61e-11
992	Pla2g2c	2.63e-11
993	Hgf	2.64e-11
994	Dimt1	2.65e-11
995	Cldn11	2.66e-11
996	Trap1	2.67e-11
997	Os9	2.69e-11
998	Lamb2	2.7e-11
999	Sh3tc2	2.7e-11
1000	Mast3	2.72e-11
1001	Rgd1566320	2.74e-11
1002	Akr1a1	2.74e-11
1003	Bpifa5	2.79e-11
1004	Plekhf1	2.79e-11
1005	Bmpr1a	2.81e-11
1006	Inha	2.83e-11
1007	Prmt7	2.85e-11
1008	Chrne	2.85e-11
1009	Pqlc3	2.91e-11
1010	Ntpcr	2.93e-11
1011	Rap1gap	3e-11
1012	Tomm40b	3.05e-11
1013	Tpm2	3.05e-11
1014	Hpcal1	3.07e-11
1015	Cep110	3.09e-11
1016	Prr5	3.1e-11
1017	Grid1	3.14e-11
1018	Fst	3.2e-11
1019	Abhd13	3.21e-11
1020	Trim35	3.26e-11
1021	Dpyd	3.26e-11
1022	Cbx6	3.29e-11
1023	Agpat4	3.34e-11
1024	Ca2	3.37e-11
1025	Sec22b	3.38e-11
1026	Bmp3	3.38e-11
1027	Maf1	3.41e-11
1028	Lipc	3.44e-11
1029	Ppp1r9a	3.45e-11
1030	Asah1	3.47e-11
1031	Enpep	3.48e-11
1032	Oxsm	3.49e-11
1033	Capn10	3.49e-11
1034	Mgc94199	3.56e-11
1035	Clic3	3.59e-11
1036	Tmem178	3.6e-11
1037	Colec12	3.61e-11
1038	Atp5o	3.67e-11
1039	Fam204a	3.69e-11
1040	Loc691849	3.69e-11
1041	Slc6a6	3.72e-11
1042	Slc1a1	3.74e-11
1043	Msn	3.78e-11
1044	Kdm6a	3.79e-11
1045	Wdr1	3.79e-11
1046	Stmn1	3.8e-11
1047	Arhgef19	3.84e-11
1048	Tbc1d14	3.87e-11
1049	Cyb561	3.88e-11
1050	Rcbtb1	3.96e-11
1051	Calml4	3.97e-11
1052	Podxl	4e-11
1053	Tmem205	4.1e-11
1054	Fam189b	4.13e-11
1055	Plac8	4.13e-11
1056	Sod3	4.14e-11
1057	Taf5	4.14e-11
1058	Car3	4.16e-11
1059	F3	4.17e-11
1060	Chst3	4.19e-11
1061	Wsb2	4.19e-11
1062	Ebp	4.2e-11
1063	Phldb1	4.21e-11
1064	Gpr89	4.21e-11
1065	Mrps27	4.23e-11
1066	Bend5	4.25e-11
1067	Rnd2	4.26e-11
1068	Acsl4	4.26e-11
1069	Aqp1	4.29e-11
1070	Agl	4.34e-11
1071	Hoxd9	4.42e-11
1072	Stap2	4.45e-11
1073	Sqle	4.47e-11
1074	Slc6a5	4.55e-11
1075	Pllp	4.56e-11
1076	Trim63	4.57e-11
1077	Avpr1a	4.64e-11
1078	Mapt	4.64e-11
1079	Atg4c	4.78e-11
1080	Reps1	4.86e-11
1081	Tdrd3	5e-11
1082	Ctdspl	5.11e-11
1083	Txnip	5.11e-11
1084	Metrnl	5.13e-11
1085	Fchsd2	5.14e-11
1086	Fbxw8	5.17e-11
1087	Slc9a3	5.18e-11
1088	Mkln1	5.21e-11
1089	Wipi2	5.28e-11
1090	Pcsk1n	5.31e-11
1091	Smox	5.41e-11
1092	Tmem150c	5.42e-11
1093	Pls3	5.43e-11
1094	Sult1c3	5.51e-11		Liver
1095	Esam	5.59e-11
1096	Rgd1306839	5.59e-11
1097	Loc60591	5.66e-11
1098	Sec24a	5.67e-11
1099	Anxa5	5.75e-11
1100	Slc2a13	5.76e-11
1101	Prr15	5.81e-11
1102	Dmrt2	5.9e-11
1103	Bbs1	5.96e-11
1104	Med21	5.99e-11
1105	Pcdhb12	6e-11
1106	Prss8	6.01e-11
1107	Plagl1	6.03e-11
1108	Uap1l1	6.05e-11
1109	Apool	6.15e-11
1110	Klc2	6.19e-11
1111	Cela1	6.19e-11
1112	Gabarap	6.2e-11
1113	Vcan	6.23e-11
1114	Tusc3	6.28e-11
1115	Pard3	6.29e-11
1116	Akr7a3	6.35e-11
1117	Gstp1	6.36e-11
1118	Atg2a	6.37e-11
1119	Ampd3	6.37e-11
1120	Cpn1	6.48e-11
1121	Cib1	6.6e-11
1122	Alx1	6.63e-11
1123	Add3	6.65e-11
1124	C1qa	6.72e-11
1125	Wfs1	6.74e-11
1126	Hmgcs1	6.77e-11
1127	Fgfr1	6.79e-11
1128	Rapgef3	6.86e-11
1129	Tes	6.89e-11
1130	Pcbp4	6.91e-11
1131	Plod2	6.94e-11
1132	Vps29	7.02e-11
1133	Cndp1	7.1e-11
1134	Nploc4	7.1e-11
1135	Sort1	7.16e-11
1136	Kctd1	7.52e-11
1137	Slc9a5	7.57e-11
1138	B4galt7	7.61e-11
1139	Spata7	7.64e-11
1140	Runx1	7.76e-11
1141	Idh3g	7.96e-11
1142	Palm	8.01e-11
1143	Bysl	8.03e-11
1144	Lgals1	8.05e-11
1145	Igsf11	8.12e-11
1146	Gpr88	8.22e-11
1147	Lamtor2	8.23e-11
1148	Alg2	8.24e-11
1149	Ezh1	8.27e-11
1150	Ptp4a1	8.3e-11
1151	Slc22a2	8.32e-11
1152	Atp6v1c1	8.36e-11
1153	Fam13b	8.45e-11
1154	Loc688452	8.46e-11
1155	Slc35a4	8.5e-11
1156	Gns	8.51e-11
1157	Pxmp2	8.59e-11
1158	Ctbp2	8.61e-11
1159	Sec11c	8.64e-11
1160	Raf1	8.71e-11
1161	Emcn	8.75e-11
1162	Tgfb1i1	8.84e-11
1163	Manba	9e-11
1164	Slc7a7	9.04e-11
1165	Slc2a2	9.05e-11
1166	Arl2	9.17e-11
1167	Cpsf1	9.25e-11
1168	Wdr13	9.29e-11
1169	Cyp4a8	9.3e-11
1170	Mterfd2	9.31e-11
1171	Cyb5r2	9.34e-11
1172	Psmb2	9.34e-11
1173	Apob	9.35e-11
1174	Arfgap1	9.37e-11
1175	Wdr41	9.41e-11
1176	Zfand2b	9.5e-11
1177	Pip4k2c	9.5e-11
1178	Pitx2	9.6e-11
1179	Uck1	9.6e-11
1180	Mef2a	9.97e-11
1181	Dbndd2	1.02e-10
1182	Slc25a4	1.02e-10
1183	Cyp2c7	1.03e-10
1184	Cidea	1.03e-10
1185	Nip30	1.04e-10
1186	Rgd1309313	1.05e-10
1187	Nlrp6	1.05e-10
1188	Lysmd2	1.06e-10
1189	Mgll	1.07e-10
1190	Actn2	1.08e-10
1191	Tmem176a	1.08e-10
1192	Nqo1	1.08e-10
1193	Ahcy	1.09e-10
1194	Fkbp1b	1.12e-10
1195	Adh7	1.13e-10
1196	Lep	1.13e-10
1197	Sts	1.13e-10
1198	Ifit2	1.15e-10
1199	Gprc5a	1.15e-10
1200	Anxa1	1.16e-10
1201	Rasl10a	1.16e-10
1202	Ltbr	1.19e-10
1203	St14	1.2e-10
1204	Cox5a	1.21e-10
1205	Slmap	1.21e-10
1206	Loc499339	1.22e-10
1207	Rtf1	1.22e-10
1208	Stard8	1.22e-10
1209	Csrp2	1.24e-10
1210	Zfp386	1.25e-10
1211	Cxcl9	1.26e-10
1212	Loc286987	1.27e-10
1213	Figf	1.27e-10
1214	Astn1	1.28e-10
1215	Pros1	1.28e-10
1216	Dhrs11	1.29e-10
1217	Hsd17b10	1.29e-10
1218	Ngfrap1	1.32e-10
1219	Camk2d	1.33e-10
1220	Ncln	1.33e-10
1221	Acp6	1.33e-10
1222	Angpt2	1.35e-10
1223	Cdh6	1.35e-10
1224	Sult1a1	1.36e-10
1225	Dnajc3	1.37e-10
1226	Polr1b	1.38e-10
1227	Ldhb	1.39e-10
1228	Loc304396	1.4e-10
1229	Ehd4	1.41e-10
1230	Mex3c	1.42e-10
1231	Eif1ad	1.42e-10
1232	Tnfaip8	1.42e-10
1233	Mbtps1	1.43e-10
1234	Picalm	1.45e-10
1235	Stx7	1.45e-10
1236	Cyp51	1.45e-10
1237	Tmem123	1.47e-10
1238	Atp6v1f	1.48e-10
1239	Palmd	1.48e-10
1240	Cyp17a1	1.5e-10
1241	Aurkc	1.52e-10
1242	Bet1	1.53e-10
1243	Klhdc8a	1.53e-10
1244	Smad7	1.54e-10
1245	Coq5	1.56e-10
1246	Itgb7	1.57e-10
1247	Rhbdd3	1.57e-10
1248	Oas1a	1.58e-10
1249	Arg1	1.6e-10
1250	Fra10ac1	1.62e-10
1251	Epb41l4a	1.64e-10
1252	Numa1	1.67e-10
1253	Arl8b	1.67e-10
1254	Alkbh3	1.68e-10
1255	Relt	1.68e-10
1256	Tm7sf3	1.68e-10
1257	Wwc2	1.69e-10
1258	Ccni	1.69e-10
1259	Stxbp5	1.7e-10
1260	Selm	1.7e-10
1261	Mucdhl	1.7e-10
1262	Pdzk1ip1	1.7e-10
1263	Syt5	1.73e-10
1264	Uox	1.73e-10
1265	Dnajb12	1.79e-10
1266	Mfsd9	1.8e-10
1267	Pacsin2	1.81e-10
1268	Ggt1	1.81e-10
1269	Acsm2a	1.84e-10
1270	Ldb2	1.86e-10
1271	Glb1	1.88e-10
1272	Arl2bp	1.89e-10
1273	Eno1	1.91e-10
1274	Plcb2	1.99e-10
1275	Fbln5	1.99e-10
1276	Ugt2b1	2e-10
1277	Ddr2	2.01e-10
1278	Ppara	2.03e-10
1279	Samm50	2.04e-10
1280	Selk	2.06e-10
1281	Tmem50b	2.07e-10
1282	Wt1	2.08e-10
1283	Plau	2.09e-10
1284	Tspan1	2.09e-10
1285	Dctpp1	2.1e-10
1286	Acss2	2.12e-10
1287	Zfp598	2.15e-10
1288	Gls	2.15e-10
1289	Sult1c2	2.17e-10
1290	Asrgl1	2.18e-10
1291	Enpp2	2.19e-10
1292	Lrp2	2.22e-10
1293	Pcsk6	2.26e-10
1294	Mapk8ip1	2.28e-10
1295	Ppapdc3	2.3e-10
1296	Ube2j1	2.32e-10
1297	Cxcl16	2.32e-10
1298	Slc7a6	2.35e-10
1299	Pafah1b3	2.36e-10
1300	Acsl1	2.39e-10
1301	Slc22a12	2.39e-10
1302	Nedd4	2.4e-10
1303	Rgd1306576	2.41e-10
1304	Slc9a1	2.42e-10
1305	Galnt5	2.43e-10
1306	Cyhr1	2.49e-10
1307	Tnfrsf9	2.56e-10
1308	Stc1	2.59e-10
1309	Baalc	2.6e-10
1310	Tyw5	2.6e-10
1311	Rab7l1	2.62e-10
1312	Bok	2.64e-10
1313	Polg2	2.66e-10
1314	Gcm1	2.67e-10
1315	Cs	2.68e-10
1316	Rpf2	2.77e-10
1317	Ifngr2	2.78e-10
1318	Rtn4	2.79e-10
1319	Gemin7	2.85e-10
1320	Keg1	2.85e-10
1321	Tbc1d22b	2.85e-10
1322	Iah1	2.9e-10
1323	Slc6a8	2.93e-10
1324	Pgrmc2	2.94e-10
1325	Wls	2.98e-10
1326	Bsg	2.98e-10
1327	Rdh7	3e-10
1328	Mesdc2	3e-10
1329	Parp1	3.01e-10
1330	Cd38	3.01e-10
1331	Hsd17b12	3.03e-10
1332	Tmem53	3.04e-10
1333	Grin2b	3.06e-10
1334	Hsd17b1	3.07e-10
1335	Gss	3.07e-10
1336	Prkcz	3.09e-10
1337	Maf	3.1e-10
1338	Chchd6	3.12e-10
1339	Fmo2	3.13e-10
1340	Sumf2	3.17e-10
1341	Slc25a3	3.18e-10
1342	Crym	3.23e-10
1343	Cebpg	3.3e-10
1344	Ttc17	3.32e-10
1345	Plekha1	3.35e-10
1346	Rgd1307254	3.37e-10
1347	Ptprr	3.38e-10
1348	Cldn3	3.38e-10
1349	Rgd1309540	3.4e-10
1350	Adrbk1	3.42e-10
1351	Clec4f	3.42e-10
1352	C1qtnf3	3.43e-10
1353	Lamp1	3.44e-10
1354	Rgd1307526	3.45e-10
1355	Egf	3.46e-10
1356	Sdf2l1	3.5e-10
1357	Rgd1305235	3.52e-10
1358	Cisd1	3.53e-10
1359	Slc1a5	3.56e-10
1360	Cd24	3.57e-10
1361	Fcer1a	3.58e-10
1362	Clic4	3.6e-10
1363	Sorbs2	3.62e-10
1364	Gpr116	3.67e-10
1365	Sfxn5	3.7e-10
1366	Gne	3.74e-10
1367	Efna5	3.75e-10
1368	Sult4a1	3.77e-10
1369	Kif3b	3.77e-10
1370	Acadl	3.82e-10
1371	Cltc	3.9e-10
1372	Ndufb11	3.92e-10
1373	Fzd6	3.99e-10
1374	Sertad1	4.15e-10
1375	Spp1	4.16e-10	level-0 vs. level-1 toxicity in kidney	Kidney
1376	Hrc	4.21e-10
1377	Cd74	4.24e-10
1378	Cux1	4.26e-10
1379	Bmp4	4.34e-10
1380	Klc4	4.34e-10
1381	Dao	4.37e-10
1382	Exoc6	4.39e-10
1383	Rnf217	4.42e-10
1384	St6galnac3	4.43e-10
1385	Chrnd	4.44e-10
1386	Smtnl2	4.46e-10
1387	Rassf3	4.49e-10
1388	Ppfia4	4.59e-10
1389	Nrp1	4.6e-10
1390	Nsun2	4.61e-10
1391	Rgd1311605	4.65e-10
1392	Slc13a2	4.68e-10
1393	App	4.71e-10
1394	Slc26a4	4.72e-10
1395	Pzp	4.77e-10
1396	Mapk9	4.77e-10
1397	Tbc1d10a	4.78e-10
1398	Ppic	4.79e-10
1399	Ddit4l	4.82e-10
1400	Agtrap	4.82e-10
1401	Gpcpd1	4.82e-10
1402	Ralb	4.84e-10
1403	Smpd3	4.86e-10
1404	Gipr	4.87e-10
1405	Faf2	4.92e-10
1406	Pim1	4.92e-10
1407	Tgfa	4.93e-10
1408	Nhlrc2	4.93e-10
1409	Ptcd3	4.96e-10
1410	Ivns1abp	5.02e-10
1411	Acy1	5.02e-10
1412	Pum2	5.02e-10
1413	Sult1c2a	5.06e-10
1414	Nap1l1	5.07e-10
1415	Ezr	5.08e-10
1416	Casq1	5.1e-10
1417	Rgd1305938	5.17e-10
1418	Tp53i13	5.18e-10
1419	Lrrn3	5.2e-10
1420	Tgm2	5.21e-10
1421	Tmem116	5.25e-10
1422	Rgd1308396	5.31e-10
1423	Lbp	5.33e-10
1424	Pcgf3	5.43e-10
1425	Entpd2	5.44e-10
1426	Nek9	5.51e-10
1427	Sdcbp	5.53e-10
1428	Man1a1	5.53e-10
1429	Aldh3a2	5.55e-10
1430	Areg	5.58e-10
1431	Vegfc	5.61e-10
1432	Pth1r	5.62e-10
1433	Nol12	5.71e-10
1434	Usp20	5.74e-10
1435	Mark1	5.87e-10
1436	Ufl1	5.88e-10
1437	Gpx8	5.88e-10
1438	Nmt1	5.92e-10
1439	Gatsl3	5.96e-10
1440	Dhtkd1	5.99e-10
1441	Loc100174909	5.99e-10
1442	Ipmk	5.99e-10
1443	Slc16a1	6.06e-10
1444	Ehd2	6.07e-10
1445	Rgd1306917	6.09e-10
1446	Pik3ip1	6.14e-10
1447	Mgp	6.27e-10
1448	Bola1	6.29e-10
1449	S100a10	6.31e-10
1450	Adi1	6.34e-10
1451	Abca2	6.35e-10
1452	Manea	6.38e-10
1453	Man1c1	6.39e-10
1454	Hsd11b2	6.57e-10
1455	Gcs1	6.68e-10
1456	Zfp592	6.68e-10
1457	Hck	6.68e-10
1458	Dst	6.69e-10
1459	Sema6b	6.69e-10
1460	Tpbpa	6.72e-10
1461	Sms	6.77e-10
1462	Rgd1310313	6.87e-10
1463	Rabl3	6.94e-10
1464	Cbx7	7.02e-10
1465	Tmlhe	7.08e-10
1466	Gpc1	7.14e-10
1467	Nme6	7.16e-10
1468	Pfkfb4	7.27e-10
1469	Chka	7.3e-10
1470	Tnc	7.32e-10
1471	Reck	7.33e-10
1472	Il4ra	7.41e-10
1473	Mecr	7.44e-10
1474	Irs3	7.47e-10
1475	Gfer	7.49e-10
1476	Hhex	7.5e-10
1477	Mboat2	7.54e-10
1478	Ctsz	7.69e-10
1479	Plekhb2	7.71e-10
1480	Mutyh	7.73e-10
1481	Rgd1309534	7.8e-10
1482	Slc4a11	7.92e-10
1483	Igfbp5	8.09e-10
1484	Rps11	8.18e-10
1485	Tpm4	8.47e-10	level-0 vs. level-1 toxicity in liver
1486	Tspan31	8.49e-10
1487	Ankib1	8.53e-10
1488	Rab23	8.54e-10
1489	B3galt5	8.65e-10
1490	Cryz	8.74e-10
1491	Itgb1	8.75e-10
1492	Ncbp1	8.76e-10
1493	Dgkg	8.78e-10
1494	Rcn2	8.89e-10
1495	Cryab	9.19e-10
1496	Pitpnm1	9.19e-10
1497	Timp4	9.36e-10
1498	Thra	9.37e-10
1499	Lmo4	9.5e-10
1500	Rnpep	9.63e-10
1501	Hars2l	9.87e-10
1502	Ptpn14	9.88e-10
1503	Nupr1	9.92e-10
1504	C1qb	1e-09
1505	Sphk1	1.01e-09
1506	B3gnt2	1.02e-09
1507	Large	1.02e-09
1508	Carhsp1	1.02e-09
1509	Anks3	1.03e-09
1510	Wdr8	1.03e-09
1511	Gclc	1.05e-09
1512	Ptpn18	1.05e-09
1513	Col4a4	1.07e-09
1514	Ctbp1	1.08e-09
1515	Usp28	1.08e-09
1516	Jag1	1.08e-09
1517	Slc18a3	1.09e-09
1518	Aspa	1.09e-09
1519	Usp2	1.1e-09
1520	Fam3a	1.1e-09
1521	Cubn	1.1e-09
1522	Scamp2	1.11e-09
1523	Ap2m1	1.11e-09
1524	Btbd1	1.12e-09
1525	Rps15	1.12e-09
1526	Pyroxd2	1.13e-09
1527	Tmem214	1.13e-09
1528	Hdac6	1.13e-09
1529	Mtmr10	1.13e-09
1530	Grin2c	1.14e-09
1531	Csf2rb	1.15e-09
1532	Pld1	1.15e-09
1533	Rfx5	1.15e-09
1534	Emp2	1.16e-09
1535	Ccl11	1.17e-09
1536	Slc39a10	1.17e-09
1537	Klhdc3	1.18e-09
1538	Ankrd9	1.18e-09
1539	Yipf3	1.19e-09
1540	Tmem43	1.19e-09
1541	Btbd6	1.19e-09
1542	Kcne1	1.19e-09
1543	Prl2b1	1.21e-09
1544	Ddr1	1.22e-09
1545	Kifap3	1.22e-09
1546	Hsbp1	1.22e-09
1547	Agxt2	1.22e-09
1548	Cdc42ep4	1.23e-09
1549	Crim1	1.23e-09
1550	Fmo1	1.23e-09
1551	Anpep	1.23e-09
1552	Synj2	1.23e-09
1553	Lars	1.24e-09
1554	Hnmt	1.24e-09
1555	Hmgxb4	1.25e-09
1556	Dspp	1.26e-09
1557	Cdk19	1.28e-09
1558	Polr2i	1.29e-09
1559	Nr3c2	1.31e-09
1560	Rgd1306739	1.32e-09
1561	Aff4	1.35e-09
1562	Ttl	1.36e-09
1563	Stx5	1.36e-09
1564	Eps8l2	1.39e-09
1565	Lrrc28	1.4e-09
1566	Cstb	1.4e-09
1567	Erbb4	1.41e-09
1568	Ank3	1.41e-09
1569	Slc1a6	1.42e-09
1570	Slc25a35	1.42e-09
1571	Smpd1	1.43e-09
1572	Tnf	1.43e-09
1573	Ldlr	1.44e-09
1574	Etnk1	1.47e-09
1575	Cdkn1c	1.51e-09
1576	Pex5	1.52e-09
1577	Cyb5r4	1.52e-09
1578	Tmco3	1.53e-09
1579	Dpep1	1.53e-09
1580	Il13ra1	1.55e-09
1581	Papd4	1.56e-09
1582	Vps45	1.57e-09
1583	Wisp1	1.59e-09
1584	Glul	1.6e-09
1585	Sestd1	1.6e-09
1586	Apbb3	1.6e-09
1587	Fnbp1	1.61e-09
1588	Hspa2	1.61e-09
1589	Usp21	1.63e-09
1590	Lhfpl2	1.65e-09
1591	Tm4sf4	1.68e-09
1592	Slc15a1	1.7e-09
1593	Smc3	1.72e-09
1594	Neu1	1.73e-09
1595	Tmem47	1.75e-09
1596	Tpr	1.75e-09
1597	Loc683897	1.75e-09
1598	Rgd1305464	1.76e-09
1599	Ddhd1	1.76e-09
1600	Lphn2	1.76e-09
1601	Serpinh1	1.77e-09
1602	Tmem184c	1.78e-09
1603	Rgd1311186	1.78e-09
1604	Cacnb4	1.82e-09
1605	L1cam	1.84e-09
1606	Rgd1565496	1.84e-09
1607	Klk1	1.84e-09
1608	Ermp1	1.85e-09
1609	Avpr2	1.87e-09
1610	Heph	1.89e-09
1611	Rab24	1.93e-09
1612	Usp18	1.94e-09
1613	Scnn1g	1.96e-09
1614	Ppp2cb	1.97e-09
1615	Scnm1	2e-09
1616	Dapl1	2.02e-09
1617	Cbs	2.02e-09
1618	Inpp5j	2.02e-09
1619	Psme1	2.04e-09
1620	Caskin1	2.04e-09
1621	Cyth3	2.08e-09
1622	Pla2g5	2.08e-09
1623	Arl6	2.09e-09
1624	Rock2	2.1e-09
1625	Spata24	2.11e-09
1626	Eif2c2	2.12e-09
1627	Dmkn	2.13e-09
1628	Lyar	2.14e-09
1629	Aagab	2.18e-09
1630	Lrrc20	2.19e-09
1631	F2r	2.2e-09
1632	Ripk4	2.26e-09
1633	Dock1	2.33e-09
1634	Rab3a	2.34e-09
1635	Apobec1	2.34e-09
1636	Agtpbp1	2.34e-09
1637	Trak1	2.35e-09
1638	Snn	2.35e-09
1639	Trim32	2.37e-09
1640	Ppif	2.41e-09
1641	Rhcg	2.42e-09
1642	Snap91	2.42e-09
1643	Bsnd	2.45e-09
1644	Tmem30b	2.47e-09
1645	Wars	2.49e-09
1646	Inpp5f	2.5e-09
1647	Rsbn1	2.5e-09
1648	S100a1	2.52e-09
1649	Lrrfip2	2.52e-09
1650	Mypn	2.58e-09
1651	Ppp1cc	2.61e-09
1652	Rtn4rl1	2.62e-09
1653	2014-09-04	2.62e-09
1654	Rgd1305721	2.64e-09
1655	Fblim1	2.64e-09
1656	Fndc1	2.64e-09
1657	Tp53inp2	2.65e-09
1658	Tmed4	2.65e-09
1659	Tff2	2.68e-09
1660	Dhrs1	2.71e-09
1661	Idi1	2.74e-09
1662	Epb41l3	2.75e-09
1663	Slc37a1	2.77e-09
1664	Sema6d	2.77e-09
1665	Snx5	2.79e-09
1666	Fxyd2	2.83e-09
1667	Tnni3	2.84e-09
1668	Mrpl32	2.85e-09
1669	Scn1b	2.86e-09
1670	Dfnb31	2.88e-09
1671	Kifc1	2.89e-09	untreated vs. treated
1672	Cyp2b21	2.9e-09
1673	Ostf1	2.96e-09
1674	Fam20c	3e-09
1675	Ros1	3.08e-09
1676	Loc498222	3.12e-09
1677	Efr3a	3.14e-09
1678	Ankrd10	3.22e-09
1679	Hsf2	3.23e-09
1680	Rgd1304592	3.25e-09
1681	Rbm39	3.26e-09
1682	Ergic1	3.26e-09
1683	Rraga	3.28e-09
1684	Rgd1359616	3.3e-09
1685	Cml3	3.33e-09
1686	Loc100125371	3.37e-09
1687	Larp1b	3.38e-09
1688	Adra2a	3.39e-09		Heart
1689	Mpp5	3.39e-09
1690	Gmppa	3.47e-09
1691	Chd4	3.53e-09
1692	Psmb3	3.56e-09
1693	Mypop	3.58e-09
1694	Ankmy2	3.59e-09
1695	Bcl2	3.68e-09
1696	Ppp1r1a	3.68e-09
1697	Tsen54	3.69e-09
1698	Dpcd	3.7e-09
1699	Mdh1	3.75e-09
1700	Hpca	3.76e-09
1701	Casr	3.77e-09
1702	Ppcdc	3.8e-09
1703	Slc17a5	3.87e-09
1704	Cnnm3	3.89e-09
1705	Sema5a	3.89e-09
1706	Rab11a	3.93e-09
1707	Ptma	3.95e-09
1708	Aplf	3.96e-09
1709	Rgd1305680	3.96e-09
1710	Kpnb1	3.99e-09
1711	Slco1a6	4e-09
1712	Itm2c	4.03e-09
1713	Tsc1	4.06e-09
1714	Dpp7	4.09e-09
1715	Ttc19	4.11e-09
1716	Rgd1303130	4.12e-09
1717	Loc652956	4.16e-09
1718	Dync1i2	4.17e-09
1719	Cope	4.2e-09
1720	Chrm4	4.22e-09
1721	Ren	4.28e-09
1722	Pctp	4.29e-09
1723	Tmub1	4.29e-09
1724	Atp5d	4.3e-09
1725	Zp3	4.3e-09
1726	Pgp	4.35e-09
1727	Hdac11	4.36e-09
1728	Bnip3l	4.4e-09
1729	Metap1d	4.43e-09
1730	Lpar1	4.5e-09
1731	Nefm	4.52e-09
1732	Sptbn1	4.54e-09
1733	Il10rb	4.57e-09
1734	Got2	4.61e-09
1735	Fut1	4.63e-09
1736	Rgd1563224	4.63e-09
1737	Slc25a27	4.63e-09
1738	Gpc2	4.71e-09
1739	Rgd1309676	4.71e-09
1740	Nptn	4.73e-09
1741	Pde1c	4.87e-09
1742	Pebp1	4.89e-09
1743	Kat5	4.91e-09
1744	Mrfap1	5.04e-09
1745	Thnsl2	5.08e-09
1746	Dpp8	5.12e-09
1747	Rgd1559786	5.13e-09
1748	Sat2	5.15e-09
1749	Hmgcl	5.17e-09
1750	Pom121	5.19e-09
1751	Hace1	5.31e-09
1752	Hnf1b	5.39e-09
1753	Egln1	5.43e-09
1754	Rab12	5.43e-09
1755	Ppp1r1b	5.45e-09
1756	Loc494529	5.46e-09
1757	Lepr	5.47e-09
1758	Nme4	5.53e-09
1759	Psmc4	5.54e-09
1760	Mc4r	5.55e-09
1761	Fstl1	5.6e-09
1762	Mvk	5.64e-09
1763	Pgls	5.67e-09
1764	Ap1ar	5.67e-09
1765	Sav1	5.68e-09
1766	Car7	5.73e-09
1767	Atp7b	5.8e-09
1768	Mettl7a	5.84e-09
1769	Ube2d1	5.9e-09
1770	Mgc116121	5.95e-09
1771	Rgd1311122	6.04e-09
1772	Oplah	6.05e-09
1773	Mrpl14	6.15e-09
1774	Slc6a4	6.19e-09
1775	Ctbs	6.26e-09
1776	Phospho1	6.29e-09
1777	Rilpl2	6.32e-09
1778	Kl	6.42e-09
1779	Tst	6.43e-09
1780	Mrpl30	6.54e-09
1781	Prdx2	6.57e-09
1782	Akr7a2	6.59e-09
1783	Cpsf3	6.61e-09
1784	Ppcs	6.63e-09
1785	Gp2	6.69e-09
1786	Accn4	6.71e-09
1787	Gnai1	6.76e-09
1788	Slc6a12	6.81e-09
1789	Slc7a9	6.88e-09
1790	Pip5k1c	6.9e-09
1791	Akap5	6.95e-09
1792	Cog4	6.96e-09
1793	Map4k3	7.01e-09
1794	Nr1h3	7.09e-09
1795	Haus7	7.12e-09
1796	Hbs1l	7.14e-09
1797	Stard10	7.17e-09
1798	Xpr1	7.19e-09
1799	Tpcn1	7.19e-09
1800	St3gal3	7.29e-09
1801	Psmd4	7.29e-09
1802	Pppde1	7.61e-09
1803	Slc28a1	7.63e-09
1804	Trub1	7.63e-09
1805	Slco4a1	7.82e-09
1806	Sel1l	7.82e-09
1807	Cd48	7.88e-09
1808	Adora2a	7.91e-09
1809	Ltbp4	7.97e-09
1810	Gpihbp1	8.01e-09
1811	Nek7	8.09e-09
1812	Pdpn	8.11e-09
1813	Dgkz	8.17e-09
1814	Ciapin1	8.21e-09
1815	Rps27	8.27e-09
1816	Mab21l1	8.29e-09
1817	Snx2	8.3e-09
1818	Pdk4	8.33e-09
1819	Pdgfc	8.36e-09
1820	Gria1	8.38e-09
1821	Amigo2	8.39e-09	level-0 vs. level-1 toxicity in kidney
1822	Naa50	8.43e-09
1823	Adcy8	8.48e-09
1824	Snx1	8.58e-09
1825	Ppm1a	8.68e-09
1826	Rab3ip	8.79e-09
1827	Naa30	8.97e-09
1828	Ugt8	9.12e-09
1829	Foxo3	9.13e-09
1830	Adss	9.16e-09
1831	Mgat1	9.24e-09
1832	Enpp3	9.39e-09
1833	Calcr	9.55e-09
1834	Tyro3	9.68e-09
1835	Alg5	9.81e-09
1836	Adnp2	9.88e-09
1837	Higd2a	9.89e-09
1838	Camk1	9.89e-09
1839	Sash3	9.94e-09
1840	Arnt	1e-08
1841	Rgd1309362	1e-08
1842	Cds1	1.02e-08
1843	Pik3c2g	1.03e-08
1844	Gmpr2	1.03e-08
1845	Hmgn5	1.05e-08
1846	Hexa	1.05e-08
1847	Bpgm	1.06e-08
1848	Sympk	1.07e-08
1849	Cdh13	1.09e-08
1850	Snrnp27	1.1e-08
1851	Dgcr6	1.11e-08
1852	Dusp11	1.12e-08
1853	Cth	1.12e-08
1854	Cwc27	1.13e-08
1855	Gps1	1.13e-08
1856	Epha3	1.15e-08
1857	Ccdc51	1.16e-08
1858	Tek	1.18e-08
1859	Sepx1	1.2e-08
1860	Folr1	1.2e-08
1861	Pex19	1.21e-08
1862	Calb1	1.21e-08
1863	Aqp2	1.22e-08
1864	Plaa	1.22e-08
1865	Nae1	1.24e-08
1866	Psme4	1.25e-08
1867	Slc7a12	1.25e-08
1868	Nnt	1.27e-08
1869	Abat	1.27e-08
1870	Ctsc	1.29e-08
1871	Vom2r-ps45	1.29e-08
1872	Loc679383	1.3e-08
1873	Usp8	1.3e-08
1874	Slc6a11	1.32e-08
1875	Arap1	1.32e-08
1876	Myh11	1.33e-08
1877	Hspa8	1.33e-08
1878	Arhgdib	1.34e-08
1879	Glod5	1.35e-08
1880	Abhd14a	1.35e-08
1881	Mxd4	1.35e-08
1882	Sdf4	1.37e-08
1883	Grp	1.38e-08
1884	Tpp1	1.4e-08
[truncated: 2,768 more rows]
